# Supplementary material for: The genetic relationships between immune cell traits, circulating inflammatory proteins and preeclampsia/eclampsia
Source: Front Immunol. 2024 May 30;15:1389843. doi: 10.3389/fimmu.2024.1389843 (PMC11170637; doi:10.3389/fimmu.2024.1389843)
Supplement: Supplementary file 1 [file DataSheet_1.csv]

SNP	effect_allele.exposure	other_allele.exposure	effect_allele.outcome	other_allele.outcome	beta.exposure	beta.outcome	eaf.exposure	eaf.outcome	remove	palindromic	ambiguous	id.outcome	chr.outcome	pos.outcome	pval.outcome	se.outcome	samplesize.outcome	outcome	mr_keep.outcome	pval_origin.outcome	data_source.outcome	chr.exposure	pos.exposure	samplesize.exposure	se.exposure	pval.exposure	id.exposure	exposure	mr_keep.exposure	pval_origin.exposure	action	mr_keep	units.outcome	units.exposure	rsq.exposure	effective_n.exposure	rsq.outcome	effective_n.outcome	steiger_dir	steiger_pval	R2	F	FMean	F_pow_beta_se
rs111237501	C	T	C	T	1.055	0.0136901	0.003	0.0153267	FALSE	FALSE	FALSE	gen_samplesize_fix_head	1	163302911	0.844158	0.069642	201478	outcome	TRUE	reported	textfile	1	163272701	3657	0.2248	2.81E-06	ebi-a-GCST90001413	IgD- CD24- B cell %B cell || id:ebi-a-GCST90001413	TRUE	reported	2	TRUE			0.005989847	3657	1.92E-07	201478	TRUE	3.85E-06	0.006658116	24.49852635	34.63168137	22.02481684
rs112898282	C	T	C	T	0.4712	0.000526468	0.0152	0.023921	FALSE	FALSE	FALSE	gen_samplesize_fix_head	10	28173255	0.992474	0.0558164	201478	outcome	TRUE	reported	textfile	10	28462184	3657	0.1007	2.97E-06	ebi-a-GCST90001413	IgD- CD24- B cell %B cell || id:ebi-a-GCST90001413	TRUE	reported	2	TRUE			0.005954844	3657	4.42E-10	201478	TRUE	3.64E-06	0.0066471	24.457722	34.63168137	21.89533642
rs114209430	C	T	C	T	-0.6384	0.186025	0.0085	0.0121039	FALSE	FALSE	FALSE	gen_samplesize_fix_head	4	82097246	0.0207793	0.0804617	201478	outcome	TRUE	reported	textfile	4	83018399	3657	0.136	2.76E-06	ebi-a-GCST90001413	IgD- CD24- B cell %B cell || id:ebi-a-GCST90001413	TRUE	reported	2	TRUE			0.00599253	3657	2.65E-05	201478	TRUE	1.44E-05	0.006869536	25.28182809	34.63168137	22.03474048
rs13020544	A	G	A	G	-2.752	0.0703918	4.00E-04	0.0026396	FALSE	FALSE	FALSE	gen_samplesize_fix_head	2	216944475	0.67941	0.17033	201478	outcome	TRUE	reported	textfile	2	217809198	3657	0.5674	1.29E-06	ebi-a-GCST90001413	IgD- CD24- B cell %B cell || id:ebi-a-GCST90001413	TRUE	reported	2	TRUE			0.006395059	3657	8.48E-07	201478	TRUE	2.08E-06	0.00605638	22.27094905	34.63168137	23.52438055
rs142305616	C	A	C	A	0.466	-0.0204072	0.0148	0.029289	FALSE	FALSE	FALSE	gen_samplesize_fix_head	14	103479900	0.690796	0.0513033	201478	outcome	TRUE	reported	textfile	14	103946237	3657	0.1047	8.84E-06	ebi-a-GCST90001413	IgD- CD24- B cell %B cell || id:ebi-a-GCST90001413	TRUE	reported	2	TRUE			0.005390681	3657	7.85E-07	201478	TRUE	1.34E-05	0.006332686	23.29347724	34.63168137	19.80972607
rs145137909	A	G	A	G	-2.77	0.219107	4.00E-04	0.00839007	FALSE	FALSE	FALSE	gen_samplesize_fix_head	2	214753514	0.02121	0.0950895	201478	outcome	TRUE	reported	textfile	2	215618238	3657	0.5672	1.09E-06	ebi-a-GCST90001413	IgD- CD24- B cell %B cell || id:ebi-a-GCST90001413	TRUE	reported	2	TRUE			0.006482985	3657	2.64E-05	201478	TRUE	6.00E-06	0.006135865	22.56504142	34.63168137	23.84992918
rs17044633	G	A	G	A	0.3561	-0.0240687	0.0286	0.00579744	FALSE	FALSE	FALSE	gen_samplesize_fix_head	4	112410492	0.83066	0.112547	201478	outcome	TRUE	reported	textfile	4	113331648	3657	0.07517	2.26E-06	ebi-a-GCST90001413	IgD- CD24- B cell %B cell || id:ebi-a-GCST90001413	TRUE	reported	2	TRUE			0.006102518	3657	2.27E-07	201478	TRUE	3.15E-06	0.007045926	25.9355997	34.63168137	22.44165321
rs183821560	A	G	A	G	-1.841	0.0423058	0.0016	0.0132037	FALSE	FALSE	FALSE	gen_samplesize_fix_head	5	62776497	0.574665	0.0753853	201478	outcome	TRUE	reported	textfile	5	62072324	3657	0.3885	2.25E-06	ebi-a-GCST90001413	IgD- CD24- B cell %B cell || id:ebi-a-GCST90001413	TRUE	reported	2	TRUE			0.006106299	3657	1.56E-06	201478	TRUE	3.91E-06	0.010828346	40.01085633	34.63168137	22.45564483
rs6073000	C	T	C	T	-0.3098	-0.00812822	0.959	0.931787	FALSE	FALSE	FALSE	gen_samplesize_fix_head	20	43148809	0.809217	0.0336661	201478	outcome	TRUE	reported	textfile	20	41777449	3657	0.06272	8.16E-07	ebi-a-GCST90001413	IgD- CD24- B cell %B cell || id:ebi-a-GCST90001413	TRUE	reported	2	TRUE			0.006630923	3657	2.89E-07	201478	TRUE	1.19E-06	0.007547364	27.79539678	34.63168137	24.39780341
rs7198605	T	C	T	C	0.146	-0.0199937	0.182	0.304543	FALSE	FALSE	FALSE	gen_samplesize_fix_head	16	6057420	0.280887	0.0185414	201478	outcome	TRUE	reported	textfile	16	6107421	3657	0.03204	5.38E-06	ebi-a-GCST90001413	IgD- CD24- B cell %B cell || id:ebi-a-GCST90001413	TRUE	reported	2	TRUE			0.005649019	3657	5.77E-06	201478	TRUE	1.26E-05	0.006346882	23.34602683	34.63168137	20.76446265
rs73045003	T	C	T	C	-0.1605	-0.00221057	0.1396	0.135297	FALSE	FALSE	FALSE	gen_samplesize_fix_head	7	2612362	0.929548	0.0250028	201478	outcome	TRUE	reported	textfile	7	2651996	3657	0.03611	9.04E-06	ebi-a-GCST90001413	IgD- CD24- B cell %B cell || id:ebi-a-GCST90001413	TRUE	reported	2	TRUE			0.005376091	3657	3.88E-08	201478	TRUE	1.14E-05	0.006188222	22.75878804	34.63168137	19.75582164
rs76377003	G	A	G	A	-0.3971	-0.0365199	0.0219	0.0177891	FALSE	FALSE	FALSE	gen_samplesize_fix_head	8	111869599	0.568993	0.0641224	201478	outcome	TRUE	reported	textfile	8	112881828	3657	0.08574	3.76E-06	ebi-a-GCST90001413	IgD- CD24- B cell %B cell || id:ebi-a-GCST90001413	TRUE	reported	2	TRUE			0.005834506	3657	1.61E-06	201478	TRUE	6.52E-06	0.006755494	24.85926898	34.63168137	21.4502726
rs7966251	A	G	A	G	0.1908	-0.0280282	0.1349	0.2805	FALSE	FALSE	FALSE	gen_samplesize_fix_head	12	103337617	0.139378	0.0189622	201478	outcome	TRUE	reported	textfile	12	103731395	3657	0.03619	1.43E-07	ebi-a-GCST90001413	IgD- CD24- B cell %B cell || id:ebi-a-GCST90001413	TRUE	reported	2	TRUE			0.007547479	3657	1.08E-05	201478	TRUE	5.16E-07	0.008496988	31.32263873	34.63168137	27.79582537
rs8109503	A	T	A	T	-0.2029	0.0559258	0.0919	0.108419	FALSE	TRUE	FALSE	gen_samplesize_fix_head	19	18962989	0.0444294	0.0278235	201478	outcome	TRUE	reported	textfile	19	19073798	3657	0.04406	4.27E-06	ebi-a-GCST90001413	IgD- CD24- B cell %B cell || id:ebi-a-GCST90001413	TRUE	reported	2	TRUE			0.005768663	3657	2.01E-05	201478	TRUE	1.78E-05	0.006871369	25.28862147	34.63168137	21.20679843
rs9398107	G	A	G	A	0.2678	0.0467543	0.0555	0.0296188	FALSE	FALSE	FALSE	gen_samplesize_fix_head	6	106707812	0.355425	0.0505935	201478	outcome	TRUE	reported	textfile	6	107155687	3657	0.0552	1.27E-06	ebi-a-GCST90001413	IgD- CD24- B cell %B cell || id:ebi-a-GCST90001413	TRUE	reported	2	TRUE			0.006398349	3657	4.24E-06	201478	TRUE	2.88E-06	0.007518758	27.68924795	34.63168137	23.53656007
rs117308259	C	T	C	T	-0.8348	-0.0292275	0.0066	0.0218959	FALSE	FALSE	FALSE	gen_samplesize_fix_head	14	31524295	0.613244	0.0578247	201478	outcome	TRUE	reported	textfile	14	31993501	3659	0.1494	2.48E-08	ebi-a-GCST90001422	CD20- CD38- B cell %B cell || id:ebi-a-GCST90001422	TRUE	reported	2	TRUE			0.008465383	3659	1.27E-06	201478	TRUE	4.72E-08	0.009138249	33.72677875	34.63168137	31.22221326
rs118073973	A	T	A	T	0.2799	0.0600967	0.0402	0.0104696	FALSE	TRUE	FALSE	gen_samplesize_fix_head	9	19948910	0.480157	0.0851168	201478	outcome	TRUE	reported	textfile	9	19948908	3659	0.06148	5.45E-06	ebi-a-GCST90001422	CD20- CD38- B cell %B cell || id:ebi-a-GCST90001422	TRUE	reported	2	TRUE			0.005635839	3659	2.47E-06	201478	TRUE	1.02E-05	0.006045644	22.24339686	34.63168137	20.72707788
rs13176237	G	A	G	A	0.2113	-0.0130861	0.0696	0.131142	FALSE	FALSE	FALSE	gen_samplesize_fix_head	5	42352942	0.606107	0.0253784	201478	outcome	TRUE	reported	textfile	5	42353044	3659	0.04756	9.13E-06	ebi-a-GCST90001422	CD20- CD38- B cell %B cell || id:ebi-a-GCST90001422	TRUE	reported	2	TRUE			0.005368495	3659	1.32E-06	201478	TRUE	1.49E-05	0.005782397	21.26921412	34.63168137	19.73855255
rs141595421	G	T	G	T	-0.4902	-0.0442888	0.0127	0.0139954	FALSE	FALSE	FALSE	gen_samplesize_fix_head	3	63506519	0.554352	0.0749071	201478	outcome	TRUE	reported	textfile	3	63492195	3659	0.11	8.62E-06	ebi-a-GCST90001422	CD20- CD38- B cell %B cell || id:ebi-a-GCST90001422	TRUE	reported	2	TRUE			0.005401125	3659	1.74E-06	201478	TRUE	1.47E-05	0.006026005	22.1707	34.63168137	19.85917686
rs16955339	T	G	T	G	0.293	-0.0305652	0.0377	0.0306011	FALSE	FALSE	FALSE	gen_samplesize_fix_head	17	54893699	0.538472	0.0496894	201478	outcome	TRUE	reported	textfile	17	52971060	3659	0.06221	2.57E-06	ebi-a-GCST90001422	CD20- CD38- B cell %B cell || id:ebi-a-GCST90001422	TRUE	reported	2	TRUE			0.006029253	3659	1.88E-06	201478	TRUE	4.64E-06	0.006228982	22.92216877	34.63168137	22.18272208
rs17099538	C	T	C	T	-0.2409	0.0129836	0.0559	0.111553	FALSE	FALSE	FALSE	gen_samplesize_fix_head	14	32785112	0.635487	0.0273905	201478	outcome	TRUE	reported	textfile	14	33254318	3659	0.05156	3.09E-06	ebi-a-GCST90001422	CD20- CD38- B cell %B cell || id:ebi-a-GCST90001422	TRUE	reported	2	TRUE			0.005933871	3659	1.12E-06	201478	TRUE	5.07E-06	0.006125385	22.53859104	34.63168137	21.82970077
rs182720746	T	C	T	C	0.6255	-0.0456455	0.0089	0.0334301	FALSE	FALSE	FALSE	gen_samplesize_fix_head	4	112171727	0.335649	0.0474093	201478	outcome	TRUE	reported	textfile	4	113092883	3659	0.1314	2.01E-06	ebi-a-GCST90001422	CD20- CD38- B cell %B cell || id:ebi-a-GCST90001422	TRUE	reported	2	TRUE			0.006158234	3659	4.60E-06	201478	TRUE	4.57E-06	0.006902273	25.41704623	34.63168137	22.66020829
rs2113943	G	A	G	A	0.1278	0.0139451	0.2288	0.458373	FALSE	FALSE	FALSE	gen_samplesize_fix_head	15	60603437	0.414109	0.0170753	201478	outcome	TRUE	reported	textfile	15	60895636	3659	0.02875	9.10E-06	ebi-a-GCST90001422	CD20- CD38- B cell %B cell || id:ebi-a-GCST90001422	TRUE	reported	2	TRUE			0.005374285	3659	3.31E-06	201478	TRUE	1.77E-05	0.005763878	21.20069835	34.63168137	19.75995766
rs2215848	A	G	A	G	0.524	0.026969	0.0118	0.00805783	FALSE	FALSE	FALSE	gen_samplesize_fix_head	4	25063599	0.782881	0.0978679	201478	outcome	TRUE	reported	textfile	4	25065221	3659	0.1121	3.07E-06	ebi-a-GCST90001422	CD20- CD38- B cell %B cell || id:ebi-a-GCST90001422	TRUE	reported	2	TRUE			0.005939355	3659	3.77E-07	201478	TRUE	4.42E-06	0.00640353	23.56863045	34.63168137	21.84999534
rs2339996	A	G	A	G	-0.1471	0.0134141	0.7803	0.810918	FALSE	FALSE	FALSE	gen_samplesize_fix_head	5	173643502	0.537175	0.0217377	201478	outcome	TRUE	reported	textfile	5	173070505	3659	0.0287	3.12E-07	ebi-a-GCST90001422	CD20- CD38- B cell %B cell || id:ebi-a-GCST90001422	TRUE	reported	2	TRUE			0.007132273	3659	1.89E-06	201478	TRUE	6.02E-07	0.007419028	27.3341781	34.63168137	26.27008948
rs34666228	T	G	T	G	0.1355	-0.0169542	0.2346	0.249463	FALSE	FALSE	FALSE	gen_samplesize_fix_head	11	123514717	0.390362	0.019738	201478	outcome	TRUE	reported	textfile	11	123385425	3659	0.02809	1.46E-06	ebi-a-GCST90001422	CD20- CD38- B cell %B cell || id:ebi-a-GCST90001422	TRUE	reported	2	TRUE			0.006322598	3659	3.66E-06	201478	TRUE	3.16E-06	0.006593637	24.2729787	34.63168137	23.26886029
rs35639639	C	T	C	T	0.1332	-0.0120025	0.2062	0.181725	FALSE	FALSE	FALSE	gen_samplesize_fix_head	16	5438090	0.586362	0.0220587	201478	outcome	TRUE	reported	textfile	16	5488091	3659	0.0299	8.60E-06	ebi-a-GCST90001422	CD20- CD38- B cell %B cell || id:ebi-a-GCST90001422	TRUE	reported	2	TRUE			0.005397475	3659	1.47E-06	201478	TRUE	1.44E-05	0.005808155	21.36451138	34.63168137	19.84568405
rs36071180	A	G	A	G	0.1488	0.0150865	0.1596	0.0544602	FALSE	FALSE	FALSE	gen_samplesize_fix_head	20	784521	0.688757	0.0376652	201478	outcome	TRUE	reported	textfile	20	765164	3659	0.03329	8.08E-06	ebi-a-GCST90001422	CD20- CD38- B cell %B cell || id:ebi-a-GCST90001422	TRUE	reported	2	TRUE			0.005433593	3659	7.96E-07	201478	TRUE	1.23E-05	0.005939567	21.85078086	34.63168137	19.97920818
rs396692	A	G	A	G	0.1157	0.0210751	0.6682	0.758449	FALSE	FALSE	FALSE	gen_samplesize_fix_head	4	162632709	0.288754	0.0198661	201478	outcome	TRUE	reported	textfile	4	163553861	3659	0.02552	6.00E-06	ebi-a-GCST90001422	CD20- CD38- B cell %B cell || id:ebi-a-GCST90001422	TRUE	reported	2	TRUE			0.005589156	3659	5.59E-06	201478	TRUE	1.38E-05	0.005935804	21.83685525	34.63168137	20.55442716
rs4832496	A	G	A	G	0.127	-0.0091785	0.236	0.416735	FALSE	FALSE	FALSE	gen_samplesize_fix_head	2	17571271	0.594943	0.0172629	201478	outcome	TRUE	reported	textfile	2	17752538	3659	0.02814	6.54E-06	ebi-a-GCST90001422	CD20- CD38- B cell %B cell || id:ebi-a-GCST90001422	TRUE	reported	2	TRUE			0.005538882	3659	1.40E-06	201478	TRUE	1.10E-05	0.005816246	21.39444859	34.63168137	20.36850977
rs55767134	C	G	C	G	-0.1463	0.0256338	0.1838	0.149683	FALSE	TRUE	FALSE	gen_samplesize_fix_head	10	17006436	0.280476	0.0237515	201478	outcome	TRUE	reported	textfile	10	17048435	3659	0.03122	2.90E-06	ebi-a-GCST90001422	CD20- CD38- B cell %B cell || id:ebi-a-GCST90001422	TRUE	reported	2	TRUE			0.005968949	3659	5.78E-06	201478	TRUE	6.96E-06	0.006421859	23.6365277	34.63168137	21.9595206
rs55897487	T	C	T	C	-1.342	0.0458077	0.0016	0.00651109	FALSE	FALSE	FALSE	gen_samplesize_fix_head	12	152540	0.683557	0.11238	201478	outcome	TRUE	reported	textfile	12	261706	3659	0.2897	3.73E-06	ebi-a-GCST90001422	CD20- CD38- B cell %B cell || id:ebi-a-GCST90001422	TRUE	reported	2	TRUE			0.005833674	3659	8.25E-07	201478	TRUE	5.86E-06	0.005753864	21.16365293	34.63168137	21.45892892
rs56284619	T	C	T	C	0.1557	0.0192758	0.1469	0.0869839	FALSE	FALSE	FALSE	gen_samplesize_fix_head	6	89304264	0.525306	0.0303466	201478	outcome	TRUE	reported	textfile	6	90013983	3659	0.03428	5.72E-06	ebi-a-GCST90001422	CD20- CD38- B cell %B cell || id:ebi-a-GCST90001422	TRUE	reported	2	TRUE			0.005609544	3659	2.00E-06	201478	TRUE	1.03E-05	0.006076157	22.35634535	34.63168137	20.6298276
rs6125184	A	G	A	G	-0.1186	-0.021429	0.5914	0.54868	FALSE	FALSE	FALSE	gen_samplesize_fix_head	20	47947970	0.213056	0.0172092	201478	outcome	TRUE	reported	textfile	20	46576714	3659	0.02463	1.55E-06	ebi-a-GCST90001422	CD20- CD38- B cell %B cell || id:ebi-a-GCST90001422	TRUE	reported	2	TRUE			0.006300437	3659	7.70E-06	201478	TRUE	4.22E-06	0.006797967	25.03032086	34.63168137	23.18678603
rs62311900	T	C	T	C	-0.1398	0.0051297	0.1735	0.112872	FALSE	FALSE	FALSE	gen_samplesize_fix_head	4	73279470	0.849876	0.0271016	201478	outcome	TRUE	reported	textfile	4	74145187	3659	0.03159	9.86E-06	ebi-a-GCST90001422	CD20- CD38- B cell %B cell || id:ebi-a-GCST90001422	TRUE	reported	2	TRUE			0.005326851	3659	1.78E-07	201478	TRUE	1.32E-05	0.005605143	20.61354882	34.63168137	19.58461737
rs72652459	T	C	T	C	-1.505	0.130047	0.0012	0.030305	FALSE	FALSE	FALSE	gen_samplesize_fix_head	9	22099417	0.00610858	0.0474294	201478	outcome	TRUE	reported	textfile	9	22099416	3659	0.3389	9.20E-06	ebi-a-GCST90001422	CD20- CD38- B cell %B cell || id:ebi-a-GCST90001422	TRUE	reported	2	TRUE			0.005363758	3659	3.73E-05	201478	TRUE	5.57E-05	0.005429537	19.96421224	34.63168137	19.72104219
rs75839951	G	T	G	T	-0.2476	-0.00773421	0.0585	0.0786993	FALSE	FALSE	FALSE	gen_samplesize_fix_head	2	34266522	0.806229	0.0315304	201478	outcome	TRUE	reported	textfile	2	34491589	3659	0.05192	1.93E-06	ebi-a-GCST90001422	CD20- CD38- B cell %B cell || id:ebi-a-GCST90001422	TRUE	reported	2	TRUE			0.006180371	3659	2.99E-07	201478	TRUE	2.76E-06	0.006753167	24.8642428	34.63168137	22.7421706
rs78301150	A	G	A	G	-1.069	0.077355	0.0033	0.0669518	FALSE	FALSE	FALSE	gen_samplesize_fix_head	12	81839613	0.0222936	0.0338485	201478	outcome	TRUE	reported	textfile	12	82233392	3659	0.2213	1.42E-06	ebi-a-GCST90001422	CD20- CD38- B cell %B cell || id:ebi-a-GCST90001422	TRUE	reported	2	TRUE			0.006340235	3659	2.59E-05	201478	TRUE	7.59E-06	0.007517333	27.6991112	34.63168137	23.33418209
rs10740011	T	G	T	G	-0.1538	-0.0068316	0.4594	0.57614	FALSE	FALSE	FALSE	gen_samplesize_fix_head	10	60131179	0.693811	0.0173527	201478	outcome	TRUE	reported	textfile	10	61890937	1858	0.03237	2.16E-06	ebi-a-GCST90001517	CD33+ HLA DR+ Absolute Count || id:ebi-a-GCST90001517	TRUE	reported	2	TRUE			0.012017074	1858	7.69E-07	201478	TRUE	2.85E-06	0.011749238	22.06584244	34.63168137	22.57497469
rs11161969	G	A	G	A	0.1593	0.0172259	0.4128	0.497472	FALSE	FALSE	FALSE	gen_samplesize_fix_head	1	87286781	0.310703	0.0169923	201478	outcome	TRUE	reported	textfile	1	87752464	1858	0.03298	1.48E-06	ebi-a-GCST90001517	CD33+ HLA DR+ Absolute Count || id:ebi-a-GCST90001517	TRUE	reported	2	TRUE			0.012414436	1858	5.10E-06	201478	TRUE	2.60E-06	0.012302327	23.11751906	34.63168137	23.33083321
rs111715212	A	C	A	C	0.1771	-0.00232502	0.2279	0.181554	FALSE	FALSE	FALSE	gen_samplesize_fix_head	18	5327060	0.917087	0.0223336	201478	outcome	TRUE	reported	textfile	18	5327059	1858	0.03884	5.45E-06	ebi-a-GCST90001517	CD33+ HLA DR+ Absolute Count || id:ebi-a-GCST90001517	TRUE	reported	2	TRUE			0.011078035	1858	5.38E-08	201478	TRUE	6.20E-06	0.011037863	20.71492202	34.63168137	20.79115805
rs115418145	T	G	T	G	3.847	-0.140558	5.00E-04	0.00986422	FALSE	FALSE	FALSE	gen_samplesize_fix_head	4	129091049	0.101029	0.0857119	201478	outcome	TRUE	reported	textfile	4	130012204	1858	0.8008	1.68E-06	ebi-a-GCST90001517	CD33+ HLA DR+ Absolute Count || id:ebi-a-GCST90001517	TRUE	reported	2	TRUE			0.012281501	1858	1.33E-05	201478	TRUE	3.95E-06	0.014792009	27.86616584	34.63168137	23.07789769
rs117019089	T	G	T	G	3.05	-0.0970444	5.00E-04	0.0174691	FALSE	FALSE	FALSE	gen_samplesize_fix_head	16	69308365	0.140219	0.065794	201478	outcome	TRUE	reported	textfile	16	69342268	1858	0.6706	5.79E-06	ebi-a-GCST90001517	CD33+ HLA DR+ Absolute Count || id:ebi-a-GCST90001517	TRUE	reported	2	TRUE			0.011022523	1858	1.08E-05	201478	TRUE	1.20E-05	0.009297849	17.41876432	34.63168137	20.68581234
rs117285079	G	C	G	C	-0.3814	-0.0583542	0.0401	0.0285314	FALSE	TRUE	FALSE	gen_samplesize_fix_head	18	4762781	0.266447	0.0525107	201478	outcome	TRUE	reported	textfile	18	4762780	1858	0.08257	4.13E-06	ebi-a-GCST90001517	CD33+ HLA DR+ Absolute Count || id:ebi-a-GCST90001517	TRUE	reported	2	TRUE			0.011365139	1858	6.13E-06	201478	TRUE	7.40E-06	0.011198549	21.01989847	34.63168137	21.33618696
rs11777538	G	A	G	A	-0.1958	0.0221205	0.1889	0.0980799	FALSE	FALSE	FALSE	gen_samplesize_fix_head	8	126610885	0.440338	0.0286676	201478	outcome	TRUE	reported	textfile	8	127623130	1858	0.04267	4.78E-06	ebi-a-GCST90001517	CD33+ HLA DR+ Absolute Count || id:ebi-a-GCST90001517	TRUE	reported	2	TRUE			0.011217674	1858	2.96E-06	201478	TRUE	7.32E-06	0.01174794	22.06337638	34.63168137	21.05620447
rs12297491	A	C	A	C	0.2117	0.0137968	0.1671	0.107799	FALSE	FALSE	FALSE	gen_samplesize_fix_head	12	1622240	0.618305	0.0276903	201478	outcome	TRUE	reported	textfile	12	1731406	1858	0.0447	2.35E-06	ebi-a-GCST90001517	CD33+ HLA DR+ Absolute Count || id:ebi-a-GCST90001517	TRUE	reported	2	TRUE			0.011940752	1858	1.23E-06	201478	TRUE	3.22E-06	0.012475013	23.44611563	34.63168137	22.42986552
rs13334605	G	C	G	C	0.1693	-0.00132453	0.6631	0.5901	FALSE	TRUE	FALSE	gen_samplesize_fix_head	16	8565508	0.938932	0.0172887	201478	outcome	TRUE	reported	textfile	16	8615510	1858	0.03482	1.26E-06	ebi-a-GCST90001517	CD33+ HLA DR+ Absolute Count || id:ebi-a-GCST90001517	TRUE	reported	2	TRUE			0.012577131	1858	2.91E-08	201478	TRUE	1.43E-06	0.012806308	24.07684357	34.63168137	23.64048503
rs141849324	A	C	A	C	-0.6389	0.0332956	0.0137	0.00400359	FALSE	FALSE	FALSE	gen_samplesize_fix_head	5	134472140	0.811133	0.139332	201478	outcome	TRUE	reported	textfile	5	133807831	1858	0.1429	8.27E-06	ebi-a-GCST90001517	CD33+ HLA DR+ Absolute Count || id:ebi-a-GCST90001517	TRUE	reported	2	TRUE			0.010655429	1858	2.83E-07	201478	TRUE	9.94E-06	0.011031266	20.70240415	34.63168137	19.98947181
rs142786778	A	G	A	G	-1.666	0.0252836	0.0019	0.0065997	FALSE	FALSE	FALSE	gen_samplesize_fix_head	6	23419725	0.816998	0.10926	201478	outcome	TRUE	reported	textfile	6	23419953	1858	0.3698	7.06E-06	ebi-a-GCST90001517	CD33+ HLA DR+ Absolute Count || id:ebi-a-GCST90001517	TRUE	reported	2	TRUE			0.010817198	1858	2.66E-07	201478	TRUE	8.46E-06	0.010527073	19.74611684	34.63168137	20.29626761
rs143612223	T	A	T	A	3.416	-0.0808264	5.00E-04	0.0100286	FALSE	TRUE	FALSE	gen_samplesize_fix_head	10	110669802	0.343202	0.0852727	201478	outcome	TRUE	reported	textfile	10	112429560	1858	0.6702	3.80E-07	ebi-a-GCST90001517	CD33+ HLA DR+ Absolute Count || id:ebi-a-GCST90001517	TRUE	reported	2	TRUE			0.013804225	1858	4.46E-06	201478	TRUE	6.69E-07	0.011663221	21.90239149	34.63168137	25.97926602
rs150886675	A	G	A	G	-1.096	-0.0606227	0.004	0.0142568	FALSE	FALSE	FALSE	gen_samplesize_fix_head	2	226435810	0.404264	0.0726864	201478	outcome	TRUE	reported	textfile	2	227300526	1858	0.2455	8.55E-06	ebi-a-GCST90001517	CD33+ HLA DR+ Absolute Count || id:ebi-a-GCST90001517	TRUE	reported	2	TRUE			0.010624326	1858	3.45E-06	201478	TRUE	1.33E-05	0.009571289	17.93598303	34.63168137	19.93049639
rs182483660	T	C	T	C	0.3546	0.000304905	0.0533	0.0367963	FALSE	FALSE	FALSE	gen_samplesize_fix_head	10	88240449	0.994715	0.0460345	201478	outcome	TRUE	reported	textfile	10	90000206	1858	0.07364	1.59E-06	ebi-a-GCST90001517	CD33+ HLA DR+ Absolute Count || id:ebi-a-GCST90001517	TRUE	reported	2	TRUE			0.012338996	1858	2.18E-10	201478	TRUE	1.74E-06	0.012689574	23.85455356	34.63168137	23.18728515
rs182908654	C	T	C	T	-2.346	0.109639	0.0019	0.0251651	FALSE	FALSE	FALSE	gen_samplesize_fix_head	7	141384301	0.0442008	0.0544876	201478	outcome	TRUE	reported	textfile	7	141084101	1858	0.4382	9.67E-08	ebi-a-GCST90001517	CD33+ HLA DR+ Absolute Count || id:ebi-a-GCST90001517	TRUE	reported	2	TRUE			0.015208197	1858	2.01E-05	201478	TRUE	3.02E-07	0.020874384	39.56883163	34.63168137	28.6623153
rs183489799	A	G	A	G	0.564	0.0158362	0.0178	0.00759588	FALSE	FALSE	FALSE	gen_samplesize_fix_head	6	135202603	0.873051	0.0991093	201478	outcome	TRUE	reported	textfile	6	135523741	1858	0.1251	6.98E-06	ebi-a-GCST90001517	CD33+ HLA DR+ Absolute Count || id:ebi-a-GCST90001517	TRUE	reported	2	TRUE			0.010832667	1858	1.27E-07	201478	TRUE	8.08E-06	0.011122647	20.87582639	34.63168137	20.32561002
rs1902950	C	G	C	G	0.4335	0.00482262	0.0293	0.00306508	FALSE	TRUE	FALSE	gen_samplesize_fix_head	5	162970644	0.975775	0.158815	201478	outcome	TRUE	reported	textfile	5	162397650	1858	0.09504	5.42E-06	ebi-a-GCST90001517	CD33+ HLA DR+ Absolute Count || id:ebi-a-GCST90001517	TRUE	reported	2	TRUE			0.011085269	1858	4.58E-09	201478	TRUE	5.96E-06	0.010689585	20.05424148	34.63168137	20.80488638
rs2703989	T	C	T	C	0.7558	-0.00480937	0.0105	0.00583705	FALSE	FALSE	FALSE	gen_samplesize_fix_head	1	90030144	0.966058	0.113022	201478	outcome	TRUE	reported	textfile	1	90495703	1858	0.1608	2.81E-06	ebi-a-GCST90001517	CD33+ HLA DR+ Absolute Count || id:ebi-a-GCST90001517	TRUE	reported	2	TRUE			0.01176318	1858	8.99E-09	201478	TRUE	3.10E-06	0.011869949	22.29526985	34.63168137	22.09233837
rs34908874	G	A	G	A	0.6932	-0.0103486	0.01	0.0618455	FALSE	FALSE	FALSE	gen_samplesize_fix_head	6	19571311	0.772069	0.0357254	201478	outcome	TRUE	reported	textfile	6	19571542	1858	0.1563	9.79E-06	ebi-a-GCST90001517	CD33+ HLA DR+ Absolute Count || id:ebi-a-GCST90001517	TRUE	reported	2	TRUE			0.010486795	1858	4.16E-07	201478	TRUE	1.20E-05	0.00951442	17.82838947	34.63168137	19.66976413
rs35948572	T	C	T	C	0.2079	-0.00244032	0.1593	0.125225	FALSE	FALSE	FALSE	gen_samplesize_fix_head	16	5616156	0.924258	0.0256682	201478	outcome	TRUE	reported	textfile	16	5666157	1858	0.04443	3.10E-06	ebi-a-GCST90001517	CD33+ HLA DR+ Absolute Count || id:ebi-a-GCST90001517	TRUE	reported	2	TRUE			0.011659634	1858	4.49E-08	201478	TRUE	3.51E-06	0.011576994	21.7385676	34.63168137	21.89557487
rs3770997	C	T	C	T	0.1643	-0.0032434	0.3103	0.472734	FALSE	FALSE	FALSE	gen_samplesize_fix_head	2	205784614	0.849492	0.0170916	201478	outcome	TRUE	reported	textfile	2	206649338	1858	0.03508	3.02E-06	ebi-a-GCST90001517	CD33+ HLA DR+ Absolute Count || id:ebi-a-GCST90001517	TRUE	reported	2	TRUE			0.01168087	1858	1.79E-07	201478	TRUE	3.59E-06	0.011554393	21.69563272	34.63168137	21.93592525
rs3865444	A	C	A	C	-0.3696	0.0286597	0.2131	0.361356	FALSE	FALSE	FALSE	gen_samplesize_fix_head	19	51224706	0.105244	0.0176918	201478	outcome	TRUE	reported	textfile	19	51727962	1858	0.03875	4.36E-21	ebi-a-GCST90001517	CD33+ HLA DR+ Absolute Count || id:ebi-a-GCST90001517	TRUE	reported	2	TRUE			0.046726173	1858	1.30E-05	201478	TRUE	2.02E-20	0.045813863	89.11314789	34.63168137	90.97467471
rs4020134	G	A	G	A	-0.155	0.0138166	0.6284	0.604673	FALSE	FALSE	FALSE	gen_samplesize_fix_head	14	77954398	0.427839	0.0174255	201478	outcome	TRUE	reported	textfile	14	78420741	1858	0.03431	6.65E-06	ebi-a-GCST90001517	CD33+ HLA DR+ Absolute Count || id:ebi-a-GCST90001517	TRUE	reported	2	TRUE			0.010876632	1858	3.12E-06	201478	TRUE	1.02E-05	0.011220321	21.06122914	34.63168137	20.40901102
rs5020267	G	A	G	A	0.2285	-0.000172433	0.1453	0.234885	FALSE	FALSE	FALSE	gen_samplesize_fix_head	2	146319821	0.99316	0.020114	201478	outcome	TRUE	reported	textfile	2	147077389	1858	0.0465	9.69E-07	ebi-a-GCST90001517	CD33+ HLA DR+ Absolute Count || id:ebi-a-GCST90001517	TRUE	reported	2	TRUE			0.012843242	1858	3.65E-10	201478	TRUE	1.07E-06	0.01296826	24.38532658	34.63168137	24.14718465
rs505769	A	C	A	C	0.1809	-0.0387316	0.2672	0.214854	FALSE	FALSE	FALSE	gen_samplesize_fix_head	5	29036756	0.0614554	0.0207098	201478	outcome	TRUE	reported	textfile	5	29036863	1858	0.03789	1.93E-06	ebi-a-GCST90001517	CD33+ HLA DR+ Absolute Count || id:ebi-a-GCST90001517	TRUE	reported	2	TRUE			0.012132454	1858	1.74E-05	201478	TRUE	5.04E-06	0.012815308	24.09398321	34.63168137	22.7943873
rs61916462	A	G	A	G	0.2229	-0.0359832	0.1418	0.134922	FALSE	FALSE	FALSE	gen_samplesize_fix_head	11	101748524	0.14941	0.0249603	201478	outcome	TRUE	reported	textfile	11	101619255	1858	0.04674	2.00E-06	ebi-a-GCST90001517	CD33+ HLA DR+ Absolute Count || id:ebi-a-GCST90001517	TRUE	reported	2	TRUE			0.012105296	1858	1.03E-05	201478	TRUE	4.26E-06	0.012092466	22.71833755	34.63168137	22.74273657
rs74253876	T	C	T	C	-0.2048	-0.0435046	0.2177	0.136104	FALSE	FALSE	FALSE	gen_samplesize_fix_head	18	5858362	0.0821542	0.0250268	201478	outcome	TRUE	reported	textfile	18	5858361	1858	0.0394	2.25E-07	ebi-a-GCST90001517	CD33+ HLA DR+ Absolute Count || id:ebi-a-GCST90001517	TRUE	reported	2	TRUE			0.014348708	1858	1.50E-05	201478	TRUE	5.90E-07	0.014286362	26.89978855	34.63168137	27.01888737
rs77906933	G	A	G	A	1.586	-0.0394542	0.0022	0.0460086	FALSE	FALSE	FALSE	gen_samplesize_fix_head	6	125005478	0.332978	0.040753	201478	outcome	TRUE	reported	textfile	6	125326624	1858	0.3361	2.54E-06	ebi-a-GCST90001517	CD33+ HLA DR+ Absolute Count || id:ebi-a-GCST90001517	TRUE	reported	2	TRUE			0.011855283	1858	4.65E-06	201478	TRUE	4.34E-06	0.011043393	20.72541702	34.63168137	22.2673913
rs10740011	T	G	T	G	-0.1489	-0.0068316	0.4594	0.57614	FALSE	FALSE	FALSE	gen_samplesize_fix_head	10	60131179	0.693811	0.0173527	201478	outcome	TRUE	reported	textfile	10	61890937	1858	0.03282	6.06E-06	ebi-a-GCST90001518	CD33+ HLA DR+ CD14- Absolute Count || id:ebi-a-GCST90001518	TRUE	reported	2	TRUE			0.010968429	1858	7.69E-07	201478	TRUE	7.86E-06	0.011012513	20.66681721	34.63168137	20.5831691
rs115418145	T	G	T	G	3.845	-0.140558	5.00E-04	0.00986422	FALSE	FALSE	FALSE	gen_samplesize_fix_head	4	129091049	0.101029	0.0857119	201478	outcome	TRUE	reported	textfile	4	130012204	1858	0.8059	1.97E-06	ebi-a-GCST90001518	CD33+ HLA DR+ CD14- Absolute Count || id:ebi-a-GCST90001518	TRUE	reported	2	TRUE			0.012115975	1858	1.33E-05	201478	TRUE	4.61E-06	0.014776633	27.83676448	34.63168137	22.76304604
rs117019089	T	G	T	G	3.21	-0.0970444	5.00E-04	0.0174691	FALSE	FALSE	FALSE	gen_samplesize_fix_head	16	69308365	0.140219	0.065794	201478	outcome	TRUE	reported	textfile	16	69342268	1858	0.6755	2.17E-06	ebi-a-GCST90001518	CD33+ HLA DR+ CD14- Absolute Count || id:ebi-a-GCST90001518	TRUE	reported	2	TRUE			0.012020686	1858	1.08E-05	201478	TRUE	4.68E-06	0.010298948	19.31375879	34.63168137	22.58184167
rs117032925	A	C	A	C	3.028	-0.0221858	5.00E-04	0.0162072	FALSE	FALSE	FALSE	gen_samplesize_fix_head	10	101984617	0.742422	0.0675065	201478	outcome	TRUE	reported	textfile	10	103744374	1858	0.6827	9.74E-06	ebi-a-GCST90001518	CD33+ HLA DR+ CD14- Absolute Count || id:ebi-a-GCST90001518	TRUE	reported	2	TRUE			0.010488056	1858	5.36E-07	201478	TRUE	1.22E-05	0.0091642	17.16606774	34.63168137	19.67215492
rs117306448	G	T	G	T	-1.887	-0.0402863	0.0013	0.0201524	FALSE	FALSE	FALSE	gen_samplesize_fix_head	17	70543990	0.508224	0.0608918	201478	outcome	TRUE	reported	textfile	17	68540131	1858	0.4215	8.04E-06	ebi-a-GCST90001518	CD33+ HLA DR+ CD14- Absolute Count || id:ebi-a-GCST90001518	TRUE	reported	2	TRUE			0.010683314	1858	2.17E-06	201478	TRUE	1.17E-05	0.009245964	17.32065534	34.63168137	20.04235002
rs13334605	G	C	G	C	0.1663	-0.00132453	0.6631	0.5901	FALSE	TRUE	FALSE	gen_samplesize_fix_head	16	8565508	0.938932	0.0172887	201478	outcome	TRUE	reported	textfile	16	8615510	1858	0.03526	2.58E-06	ebi-a-GCST90001518	CD33+ HLA DR+ CD14- Absolute Count || id:ebi-a-GCST90001518	TRUE	reported	2	TRUE			0.011843165	1858	2.91E-08	201478	TRUE	2.91E-06	0.012356473	23.22053829	34.63168137	22.24435833
rs138272175	T	C	T	C	0.4332	-0.055393	0.0355	0.0313086	FALSE	FALSE	FALSE	gen_samplesize_fix_head	9	945397	0.261226	0.0493041	201478	outcome	TRUE	reported	textfile	9	945397	1858	0.0905	1.83E-06	ebi-a-GCST90001518	CD33+ HLA DR+ CD14- Absolute Count || id:ebi-a-GCST90001518	TRUE	reported	2	TRUE			0.012194755	1858	6.26E-06	201478	TRUE	3.38E-06	0.012851016	24.16199253	34.63168137	22.912883
rs143612223	T	A	T	A	3.174	-0.0808264	5.00E-04	0.0100286	FALSE	TRUE	FALSE	gen_samplesize_fix_head	10	110669802	0.343202	0.0852727	201478	outcome	TRUE	reported	textfile	10	112429560	1858	0.6763	2.89E-06	ebi-a-GCST90001518	CD33+ HLA DR+ CD14- Absolute Count || id:ebi-a-GCST90001518	TRUE	reported	2	TRUE			0.011728257	1858	4.46E-06	201478	TRUE	4.86E-06	0.010069239	18.87860047	34.63168137	22.02597135
rs144410606	G	T	G	T	2.149	-0.11621	0.0011	0.00226642	FALSE	FALSE	FALSE	gen_samplesize_fix_head	1	187412779	0.532754	0.186293	201478	outcome	TRUE	reported	textfile	1	187381911	1858	0.479	7.70E-06	ebi-a-GCST90001518	CD33+ HLA DR+ CD14- Absolute Count || id:ebi-a-GCST90001518	TRUE	reported	2	TRUE			0.010728508	1858	1.93E-06	201478	TRUE	1.10E-05	0.010148866	19.02942264	34.63168137	20.12805471
rs144437325	A	G	A	G	-1.602	0.0478021	0.0022	0.00819728	FALSE	FALSE	FALSE	gen_samplesize_fix_head	13	51556505	0.616544	0.0954603	201478	outcome	TRUE	reported	textfile	13	52130641	1858	0.3513	5.44E-06	ebi-a-GCST90001518	CD33+ HLA DR+ CD14- Absolute Count || id:ebi-a-GCST90001518	TRUE	reported	2	TRUE			0.011080307	1858	1.24E-06	201478	TRUE	7.40E-06	0.011267335	21.15048298	34.63168137	20.79546921
rs150886675	A	G	A	G	-1.134	-0.0606227	0.004	0.0142568	FALSE	FALSE	FALSE	gen_samplesize_fix_head	2	226435810	0.404264	0.0726864	201478	outcome	TRUE	reported	textfile	2	227300526	1858	0.2481	5.19E-06	ebi-a-GCST90001518	CD33+ HLA DR+ CD14- Absolute Count || id:ebi-a-GCST90001518	TRUE	reported	2	TRUE			0.011130979	1858	3.45E-06	201478	TRUE	8.18E-06	0.010246497	19.21437928	34.63168137	20.89164226
rs16988845	A	C	A	C	0.1559	-0.00773717	0.5326	0.269468	FALSE	FALSE	FALSE	gen_samplesize_fix_head	19	51046270	0.692539	0.0195674	201478	outcome	TRUE	reported	textfile	19	51549527	1858	0.03326	2.98E-06	ebi-a-GCST90001518	CD33+ HLA DR+ CD14- Absolute Count || id:ebi-a-GCST90001518	TRUE	reported	2	TRUE			0.011699273	1858	7.76E-07	201478	TRUE	3.88E-06	0.012100745	22.73408137	34.63168137	21.9708946
rs17046269	C	G	C	G	0.307	-0.0127176	0.0649	0.101896	FALSE	TRUE	FALSE	gen_samplesize_fix_head	2	54746382	0.651085	0.0281203	201478	outcome	TRUE	reported	textfile	2	54973519	1858	0.06828	7.38E-06	ebi-a-GCST90001518	CD33+ HLA DR+ CD14- Absolute Count || id:ebi-a-GCST90001518	TRUE	reported	2	TRUE			0.010774744	1858	1.02E-06	201478	TRUE	9.73E-06	0.011439565	21.4775257	34.63168137	20.21574385
rs182908654	C	T	C	T	-2.363	0.109639	0.0019	0.0251651	FALSE	FALSE	FALSE	gen_samplesize_fix_head	7	141384301	0.0442008	0.0544876	201478	outcome	TRUE	reported	textfile	7	141084101	1858	0.4476	1.45E-07	ebi-a-GCST90001518	CD33+ HLA DR+ CD14- Absolute Count || id:ebi-a-GCST90001518	TRUE	reported	2	TRUE			0.014794361	1858	2.01E-05	201478	TRUE	4.45E-07	0.021178007	40.15682321	34.63168137	27.8706622
rs1902950	C	G	C	G	0.4261	0.00482262	0.0293	0.00306508	FALSE	TRUE	FALSE	gen_samplesize_fix_head	5	162970644	0.975775	0.158815	201478	outcome	TRUE	reported	textfile	5	162397650	1858	0.09616	9.95E-06	ebi-a-GCST90001518	CD33+ HLA DR+ CD14- Absolute Count || id:ebi-a-GCST90001518	TRUE	reported	2	TRUE			0.010468532	1858	4.58E-09	201478	TRUE	1.09E-05	0.01032775	19.36833521	34.63168137	19.63514709
rs2703989	T	C	T	C	0.7944	-0.00480937	0.0105	0.00583705	FALSE	FALSE	FALSE	gen_samplesize_fix_head	1	90030144	0.966058	0.113022	201478	outcome	TRUE	reported	textfile	1	90495703	1858	0.1623	1.06E-06	ebi-a-GCST90001518	CD33+ HLA DR+ CD14- Absolute Count || id:ebi-a-GCST90001518	TRUE	reported	2	TRUE			0.012743637	1858	8.99E-09	201478	TRUE	1.19E-06	0.013113347	24.661771	34.63168137	23.95749639
rs34908874	G	A	G	A	0.7	-0.0103486	0.01	0.0618455	FALSE	FALSE	FALSE	gen_samplesize_fix_head	6	19571311	0.772069	0.0357254	201478	outcome	TRUE	reported	textfile	6	19571542	1858	0.1575	9.28E-06	ebi-a-GCST90001518	CD33+ HLA DR+ CD14- Absolute Count || id:ebi-a-GCST90001518	TRUE	reported	2	TRUE			0.01053075	1858	4.16E-07	201478	TRUE	1.15E-05	0.009702	18.18332664	34.63168137	19.75308642
rs35248101	C	A	C	A	2.986	-0.0324038	5.00E-04	0.0286744	FALSE	FALSE	FALSE	gen_samplesize_fix_head	10	13129617	0.53634	0.0524032	201478	outcome	TRUE	reported	textfile	10	13171617	1858	0.6591	6.24E-06	ebi-a-GCST90001518	CD33+ HLA DR+ CD14- Absolute Count || id:ebi-a-GCST90001518	TRUE	reported	2	TRUE			0.010937617	1858	1.90E-06	201478	TRUE	8.95E-06	0.008911738	16.68891276	34.63168137	20.52470782
rs3865444	A	C	A	C	-0.3767	0.0286597	0.2131	0.361356	FALSE	FALSE	FALSE	gen_samplesize_fix_head	19	51224706	0.105244	0.0176918	201478	outcome	TRUE	reported	textfile	19	51727962	1858	0.03917	2.13E-21	ebi-a-GCST90001518	CD33+ HLA DR+ CD14- Absolute Count || id:ebi-a-GCST90001518	TRUE	reported	2	TRUE			0.047466414	1858	1.30E-05	201478	TRUE	9.81E-21	0.047590934	92.74247514	34.63168137	92.4877251
rs4020134	G	A	G	A	-0.1615	0.0138166	0.6284	0.604673	FALSE	FALSE	FALSE	gen_samplesize_fix_head	14	77954398	0.427839	0.0174255	201478	outcome	TRUE	reported	textfile	14	78420741	1858	0.03468	3.43E-06	ebi-a-GCST90001518	CD33+ HLA DR+ CD14- Absolute Count || id:ebi-a-GCST90001518	TRUE	reported	2	TRUE			0.011549517	1858	3.12E-06	201478	TRUE	5.37E-06	0.012181112	22.88693185	34.63168137	21.68637063
rs4357922	G	A	G	A	0.1822	-0.0466901	0.7734	0.757899	FALSE	FALSE	FALSE	gen_samplesize_fix_head	15	97423425	0.0187888	0.0198707	201478	outcome	TRUE	reported	textfile	15	97966655	1858	0.04021	6.23E-06	ebi-a-GCST90001518	CD33+ HLA DR+ CD14- Absolute Count || id:ebi-a-GCST90001518	TRUE	reported	2	TRUE			0.010941394	1858	2.74E-05	201478	TRUE	1.90E-05	0.011635654	21.85001381	34.63168137	20.53187441
rs5020267	G	A	G	A	0.2171	-0.000172433	0.1453	0.234885	FALSE	FALSE	FALSE	gen_samplesize_fix_head	2	146319821	0.99316	0.020114	201478	outcome	TRUE	reported	textfile	2	147077389	1858	0.04709	4.29E-06	ebi-a-GCST90001518	CD33+ HLA DR+ CD14- Absolute Count || id:ebi-a-GCST90001518	TRUE	reported	2	TRUE			0.011322413	1858	3.65E-10	201478	TRUE	4.68E-06	0.011706551	21.98472391	34.63168137	21.25505661
rs505806	A	G	A	G	0.1855	-0.0387316	0.2672	0.214854	FALSE	FALSE	FALSE	gen_samplesize_fix_head	5	29036744	0.0614554	0.0207098	201478	outcome	TRUE	reported	textfile	5	29036851	1858	0.03836	1.43E-06	ebi-a-GCST90001518	CD33+ HLA DR+ CD14- Absolute Count || id:ebi-a-GCST90001518	TRUE	reported	2	TRUE			0.012442709	1858	1.74E-05	201478	TRUE	3.77E-06	0.01347534	25.35185629	34.63168137	23.3846369
rs57812633	G	A	G	A	0.2146	-0.0464644	0.152	0.0922044	FALSE	FALSE	FALSE	gen_samplesize_fix_head	16	5640720	0.11387	0.0293886	201478	outcome	TRUE	reported	textfile	16	5690721	1858	0.04524	2.25E-06	ebi-a-GCST90001518	CD33+ HLA DR+ CD14- Absolute Count || id:ebi-a-GCST90001518	TRUE	reported	2	TRUE			0.011978506	1858	1.24E-05	201478	TRUE	5.11E-06	0.011872136	22.29942666	34.63168137	22.50164366
rs61916496	T	A	T	A	0.2063	-0.0300291	0.1674	0.139204	FALSE	TRUE	FALSE	gen_samplesize_fix_head	11	101813744	0.222806	0.0246322	201478	outcome	TRUE	reported	textfile	11	101684475	1858	0.04447	3.77E-06	ebi-a-GCST90001518	CD33+ HLA DR+ CD14- Absolute Count || id:ebi-a-GCST90001518	TRUE	reported	2	TRUE			0.011462501	1858	7.38E-06	201478	TRUE	7.08E-06	0.011863704	22.28339875	34.63168137	21.5210867
rs6858113	A	G	A	G	0.1616	0.00518243	0.3388	0.398921	FALSE	FALSE	FALSE	gen_samplesize_fix_head	4	27712091	0.765191	0.0173517	201478	outcome	TRUE	reported	textfile	4	27713713	1858	0.03485	3.77E-06	ebi-a-GCST90001518	CD33+ HLA DR+ CD14- Absolute Count || id:ebi-a-GCST90001518	TRUE	reported	2	TRUE			0.011452407	1858	4.43E-07	201478	TRUE	4.71E-06	0.011700083	21.97243398	34.63168137	21.50191536
rs75873877	C	T	C	T	0.3336	-0.0348732	0.0603	0.0551233	FALSE	FALSE	FALSE	gen_samplesize_fix_head	10	87963026	0.353548	0.0375899	201478	outcome	TRUE	reported	textfile	10	89722783	1858	0.07025	2.20E-06	ebi-a-GCST90001518	CD33+ HLA DR+ CD14- Absolute Count || id:ebi-a-GCST90001518	TRUE	reported	2	TRUE			0.012004291	1858	4.27E-06	201478	TRUE	3.70E-06	0.012612135	23.70712039	34.63168137	22.55066881
rs77906933	G	A	G	A	1.56	-0.0394542	0.0022	0.0460086	FALSE	FALSE	FALSE	gen_samplesize_fix_head	6	125005478	0.332978	0.040753	201478	outcome	TRUE	reported	textfile	6	125326624	1858	0.3396	4.66E-06	ebi-a-GCST90001518	CD33+ HLA DR+ CD14- Absolute Count || id:ebi-a-GCST90001518	TRUE	reported	2	TRUE			0.011241547	1858	4.65E-06	201478	TRUE	7.81E-06	0.010684283	20.04418654	34.63168137	21.10152455
rs9990730	C	A	C	A	-0.172	-0.00126077	0.6983	0.814695	FALSE	FALSE	FALSE	gen_samplesize_fix_head	4	182689758	0.954382	0.0220396	201478	outcome	TRUE	reported	textfile	4	183610911	1858	0.03553	1.41E-06	ebi-a-GCST90001518	CD33+ HLA DR+ CD14- Absolute Count || id:ebi-a-GCST90001518	TRUE	reported	2	TRUE			0.012469216	1858	1.62E-08	201478	TRUE	1.57E-06	0.012465343	23.42771153	34.63168137	23.43508207
rs10112702	G	C	G	C	-0.2209	0.0200711	0.2034	0.0959913	FALSE	TRUE	FALSE	gen_samplesize_fix_head	8	126613821	0.487984	0.028941	201478	outcome	TRUE	reported	textfile	8	127626066	1858	0.04185	1.46E-07	ebi-a-GCST90001520	CD33+ HLA DR+ CD14dim Absolute Count || id:ebi-a-GCST90001520	TRUE	reported	2	TRUE			0.014789435	1858	2.39E-06	201478	TRUE	2.30E-07	0.015812942	29.82036811	34.63168137	27.86124422
rs112790132	A	G	A	G	-0.7381	0.039395	0.0118	0.0744555	FALSE	FALSE	FALSE	gen_samplesize_fix_head	3	115704753	0.22365	0.0323738	201478	outcome	TRUE	reported	textfile	3	115423600	1858	0.1481	6.82E-07	ebi-a-GCST90001520	CD33+ HLA DR+ CD14dim Absolute Count || id:ebi-a-GCST90001520	TRUE	reported	2	TRUE			0.013205926	1858	7.35E-06	201478	TRUE	1.35E-06	0.012705368	23.88462679	34.63168137	24.83820994
rs113771439	A	G	A	G	0.1922	-0.00225025	0.2279	0.18208	FALSE	FALSE	FALSE	gen_samplesize_fix_head	18	5326965	0.91969	0.0223186	201478	outcome	TRUE	reported	textfile	18	5326964	1858	0.03902	9.12E-07	ebi-a-GCST90001520	CD33+ HLA DR+ CD14dim Absolute Count || id:ebi-a-GCST90001520	TRUE	reported	2	TRUE			0.012903686	1858	5.05E-08	201478	TRUE	1.05E-06	0.013000338	24.44643908	34.63168137	24.26231498
rs115048709	T	C	T	C	-0.3	0.0518938	0.0659	0.0198467	FALSE	FALSE	FALSE	gen_samplesize_fix_head	1	87428747	0.395945	0.0611316	201478	outcome	TRUE	reported	textfile	1	87894430	1858	0.06637	6.57E-06	ebi-a-GCST90001520	CD33+ HLA DR+ CD14dim Absolute Count || id:ebi-a-GCST90001520	TRUE	reported	2	TRUE			0.010888453	1858	3.58E-06	201478	TRUE	1.04E-05	0.011080294	20.79544569	34.63168137	20.43143518
rs11618675	A	G	A	G	0.4989	0.0144011	0.025	0.0122435	FALSE	FALSE	FALSE	gen_samplesize_fix_head	13	48733539	0.853573	0.0780287	201478	outcome	TRUE	reported	textfile	13	49307675	1858	0.1078	3.94E-06	ebi-a-GCST90001520	CD33+ HLA DR+ CD14dim Absolute Count || id:ebi-a-GCST90001520	TRUE	reported	2	TRUE			0.011408496	1858	1.69E-07	201478	TRUE	4.67E-06	0.012133934	22.79720122	34.63168137	21.41852138
rs117285079	G	C	G	C	-0.3785	-0.0583542	0.0401	0.0285314	FALSE	TRUE	FALSE	gen_samplesize_fix_head	18	4762781	0.266447	0.0525107	201478	outcome	TRUE	reported	textfile	18	4762780	1858	0.08296	5.37E-06	ebi-a-GCST90001520	CD33+ HLA DR+ CD14dim Absolute Count || id:ebi-a-GCST90001520	TRUE	reported	2	TRUE			0.011091049	1858	6.13E-06	201478	TRUE	9.61E-06	0.011028898	20.69791018	34.63168137	20.81585629
rs139406769	G	A	G	A	0.9302	-0.0834822	0.0057	0.00757559	FALSE	FALSE	FALSE	gen_samplesize_fix_head	3	178324062	0.391581	0.0974403	201478	outcome	TRUE	reported	textfile	3	178041850	1858	0.2088	8.90E-06	ebi-a-GCST90001520	CD33+ HLA DR+ CD14dim Absolute Count || id:ebi-a-GCST90001520	TRUE	reported	2	TRUE			0.01058021	1858	3.64E-06	201478	TRUE	1.40E-05	0.009807876	18.3837229	34.63168137	19.84685431
rs142206516	A	G	A	G	3.667	-0.122292	5.00E-04	0.0102664	FALSE	FALSE	FALSE	gen_samplesize_fix_head	4	129089564	0.145303	0.0839729	201478	outcome	TRUE	reported	textfile	4	130010719	1858	0.8104	6.43E-06	ebi-a-GCST90001520	CD33+ HLA DR+ CD14dim Absolute Count || id:ebi-a-GCST90001520	TRUE	reported	2	TRUE			0.010911393	1858	1.05E-05	201478	TRUE	1.33E-05	0.013440166	25.28477889	34.63168137	20.47495497
rs142786778	A	G	A	G	-1.725	0.0252836	0.0019	0.0065997	FALSE	FALSE	FALSE	gen_samplesize_fix_head	6	23419725	0.816998	0.10926	201478	outcome	TRUE	reported	textfile	6	23419953	1858	0.3728	3.96E-06	ebi-a-GCST90001520	CD33+ HLA DR+ CD14dim Absolute Count || id:ebi-a-GCST90001520	TRUE	reported	2	TRUE			0.011404261	1858	2.66E-07	201478	TRUE	4.79E-06	0.011285891	21.18571332	34.63168137	21.41047939
rs143612223	T	A	T	A	3.383	-0.0808264	5.00E-04	0.0100286	FALSE	TRUE	FALSE	gen_samplesize_fix_head	10	110669802	0.343202	0.0852727	201478	outcome	TRUE	reported	textfile	10	112429560	1858	0.6763	6.23E-07	ebi-a-GCST90001520	CD33+ HLA DR+ CD14dim Absolute Count || id:ebi-a-GCST90001520	TRUE	reported	2	TRUE			0.01330244	1858	4.46E-06	201478	TRUE	1.08E-06	0.011438967	21.47638982	34.63168137	25.02218443
rs145382040	G	C	G	C	0.6809	0.025126	0.0118	0.010985	FALSE	TRUE	FALSE	gen_samplesize_fix_head	6	25721146	0.761071	0.0826309	201478	outcome	TRUE	reported	textfile	6	25721374	1858	0.1536	9.84E-06	ebi-a-GCST90001520	CD33+ HLA DR+ CD14dim Absolute Count || id:ebi-a-GCST90001520	TRUE	reported	2	TRUE			0.010476886	1858	4.59E-07	201478	TRUE	1.22E-05	0.010812435	20.28723429	34.63168137	19.65098106
rs182908654	C	T	C	T	-2.178	0.109639	0.0019	0.0251651	FALSE	FALSE	FALSE	gen_samplesize_fix_head	7	141384301	0.0442008	0.0544876	201478	outcome	TRUE	reported	textfile	7	141084101	1858	0.4366	6.68E-07	ebi-a-GCST90001520	CD33+ HLA DR+ CD14dim Absolute Count || id:ebi-a-GCST90001520	TRUE	reported	2	TRUE			0.013230794	1858	2.01E-05	201478	TRUE	1.92E-06	0.01799175	34.00448787	34.63168137	24.88560985
rs1865405	C	A	C	A	-0.2028	0.0268708	0.1596	0.106867	FALSE	FALSE	FALSE	gen_samplesize_fix_head	5	137278917	0.331653	0.0276794	201478	outcome	TRUE	reported	textfile	5	136614606	1858	0.04552	8.88E-06	ebi-a-GCST90001520	CD33+ HLA DR+ CD14dim Absolute Count || id:ebi-a-GCST90001520	TRUE	reported	2	TRUE			0.010581168	1858	4.68E-06	201478	TRUE	1.47E-05	0.011032777	20.70527015	34.63168137	19.84866923
rs187876923	T	C	T	C	0.5732	-0.0877565	0.0215	0.0514278	FALSE	FALSE	FALSE	gen_samplesize_fix_head	6	124896721	0.0252069	0.0392082	201478	outcome	TRUE	reported	textfile	6	125217867	1858	0.1195	1.74E-06	ebi-a-GCST90001520	CD33+ HLA DR+ CD14dim Absolute Count || id:ebi-a-GCST90001520	TRUE	reported	2	TRUE			0.012244694	1858	2.49E-05	201478	TRUE	5.37E-06	0.013824252	26.0174844	34.63168137	23.00787731
rs2695824	T	A	T	A	-0.2236	-0.0230798	0.8743	0.93783	FALSE	TRUE	FALSE	gen_samplesize_fix_head	11	131684658	0.513405	0.0353148	201478	outcome	TRUE	reported	textfile	11	131554552	1858	0.04964	7.09E-06	ebi-a-GCST90001520	CD33+ HLA DR+ CD14dim Absolute Count || id:ebi-a-GCST90001520	TRUE	reported	2	TRUE			0.010813844	1858	2.12E-06	201478	TRUE	1.02E-05	0.010989283	20.622738	34.63168137	20.28990683
rs3770997	C	T	C	T	0.159	-0.0032434	0.3103	0.472734	FALSE	FALSE	FALSE	gen_samplesize_fix_head	2	205784614	0.849492	0.0170916	201478	outcome	TRUE	reported	textfile	2	206649338	1858	0.03528	6.96E-06	ebi-a-GCST90001520	CD33+ HLA DR+ CD14dim Absolute Count || id:ebi-a-GCST90001520	TRUE	reported	2	TRUE			0.010825107	1858	1.79E-07	201478	TRUE	8.24E-06	0.010820971	20.30342555	34.63168137	20.31127077
rs3865444	A	C	A	C	-0.3278	0.0286597	0.2131	0.361356	FALSE	FALSE	FALSE	gen_samplesize_fix_head	19	51224706	0.105244	0.0176918	201478	outcome	TRUE	reported	textfile	19	51727962	1858	0.03915	1.09E-16	ebi-a-GCST90001520	CD33+ HLA DR+ CD14dim Absolute Count || id:ebi-a-GCST90001520	TRUE	reported	2	TRUE			0.036397723	1858	1.30E-05	201478	TRUE	4.43E-16	0.036037187	69.38547742	34.63168137	70.10586717
rs5020267	G	A	G	A	0.2123	-0.000172433	0.1453	0.234885	FALSE	FALSE	FALSE	gen_samplesize_fix_head	2	146319821	0.99316	0.020114	201478	outcome	TRUE	reported	textfile	2	147077389	1858	0.04676	5.95E-06	ebi-a-GCST90001520	CD33+ HLA DR+ CD14dim Absolute Count || id:ebi-a-GCST90001520	TRUE	reported	2	TRUE			0.010984395	1858	3.65E-10	201478	TRUE	6.51E-06	0.011194619	21.01243838	34.63168137	20.6134642
rs55652412	T	C	T	C	0.5837	0.0212298	0.0172	0.00760461	FALSE	FALSE	FALSE	gen_samplesize_fix_head	6	135167612	0.830405	0.09912	201478	outcome	TRUE	reported	textfile	6	135488750	1858	0.1296	7.04E-06	ebi-a-GCST90001520	CD33+ HLA DR+ CD14dim Absolute Count || id:ebi-a-GCST90001520	TRUE	reported	2	TRUE			0.010811119	1858	2.28E-07	201478	TRUE	8.45E-06	0.011518687	21.627807	34.63168137	20.28473711
rs56151283	G	A	G	A	-0.5483	-0.184056	0.0196	0.00699411	FALSE	FALSE	FALSE	gen_samplesize_fix_head	3	151177775	0.0754293	0.103527	201478	outcome	TRUE	reported	textfile	3	150895562	1858	0.1205	5.67E-06	ebi-a-GCST90001520	CD33+ HLA DR+ CD14dim Absolute Count || id:ebi-a-GCST90001520	TRUE	reported	2	TRUE			0.011032312	1858	1.57E-05	201478	TRUE	1.36E-05	0.011553827	21.69455813	34.63168137	20.70438801
rs7074380	A	T	A	T	0.292	0.0129452	0.0675	0.0584728	FALSE	TRUE	FALSE	gen_samplesize_fix_head	10	42970673	0.721528	0.0363202	201478	outcome	TRUE	reported	textfile	10	43466121	1858	0.06507	7.65E-06	ebi-a-GCST90001520	CD33+ HLA DR+ CD14dim Absolute Count || id:ebi-a-GCST90001520	TRUE	reported	2	TRUE			0.010733453	1858	6.31E-07	201478	TRUE	9.70E-06	0.010733672	20.13784791	34.63168137	20.13743212
rs7180375	C	T	C	T	0.158	0.0167626	0.4241	0.48013	FALSE	FALSE	FALSE	gen_samplesize_fix_head	15	78865037	0.325134	0.0170358	201478	outcome	TRUE	reported	textfile	15	79157379	1858	0.03442	4.73E-06	ebi-a-GCST90001520	CD33+ HLA DR+ CD14dim Absolute Count || id:ebi-a-GCST90001520	TRUE	reported	2	TRUE			0.011225654	1858	4.81E-06	201478	TRUE	7.99E-06	0.012194374	22.91215809	34.63168137	21.07135393
rs73039451	A	G	A	G	-0.3852	0.150148	0.0385	0.00913286	FALSE	FALSE	FALSE	gen_samplesize_fix_head	19	33126602	0.0911045	0.0888665	201478	outcome	TRUE	reported	textfile	19	33617508	1858	0.0843	5.22E-06	ebi-a-GCST90001520	CD33+ HLA DR+ CD14dim Absolute Count || id:ebi-a-GCST90001520	TRUE	reported	2	TRUE			0.011124514	1858	1.42E-05	201478	TRUE	1.20E-05	0.010985316	20.61521189	34.63168137	20.87937083
rs74253876	T	C	T	C	-0.2252	-0.0435046	0.2177	0.136104	FALSE	FALSE	FALSE	gen_samplesize_fix_head	18	5858362	0.0821542	0.0250268	201478	outcome	TRUE	reported	textfile	18	5858361	1858	0.03955	1.45E-08	ebi-a-GCST90001520	CD33+ HLA DR+ CD14dim Absolute Count || id:ebi-a-GCST90001520	TRUE	reported	2	TRUE			0.017168987	1858	1.50E-05	201478	TRUE	4.16E-08	0.017274223	32.62452156	34.63168137	32.42229826
rs75779179	G	C	G	C	-0.662	-0.0344732	0.0126	0.0227229	FALSE	TRUE	FALSE	gen_samplesize_fix_head	3	14539986	0.550732	0.0577764	201478	outcome	TRUE	reported	textfile	3	14581493	1858	0.1464	6.49E-06	ebi-a-GCST90001520	CD33+ HLA DR+ CD14dim Absolute Count || id:ebi-a-GCST90001520	TRUE	reported	2	TRUE			0.010896762	1858	1.77E-06	201478	TRUE	9.22E-06	0.010904598	20.46206365	34.63168137	20.44719908
rs76694877	G	T	G	T	-0.3759	0.0260169	0.0492	0.0262098	FALSE	FALSE	FALSE	gen_samplesize_fix_head	3	27924732	0.633362	0.0545427	201478	outcome	TRUE	reported	textfile	3	27966223	1858	0.07589	7.96E-07	ebi-a-GCST90001520	CD33+ HLA DR+ CD14dim Absolute Count || id:ebi-a-GCST90001520	TRUE	reported	2	TRUE			0.013046507	1858	1.13E-06	201478	TRUE	1.10E-06	0.013219923	24.86488885	34.63168137	24.53440589
rs77594041	T	C	T	C	0.9334	-0.0668263	0.0065	0.0230682	FALSE	FALSE	FALSE	gen_samplesize_fix_head	20	20099891	0.245081	0.057491	201478	outcome	TRUE	reported	textfile	20	20080535	1858	0.2001	3.32E-06	ebi-a-GCST90001520	CD33+ HLA DR+ CD14dim Absolute Count || id:ebi-a-GCST90001520	TRUE	reported	2	TRUE			0.011587815	1858	6.71E-06	201478	TRUE	6.12E-06	0.011252443	21.12221044	34.63168137	21.75912444
rs9548748	T	C	T	C	0.1603	-0.00957406	0.4774	0.622903	FALSE	FALSE	FALSE	gen_samplesize_fix_head	13	39376041	0.58633	0.0175942	201478	outcome	TRUE	reported	textfile	13	39950178	1858	0.03302	1.31E-06	ebi-a-GCST90001520	CD33+ HLA DR+ CD14dim Absolute Count || id:ebi-a-GCST90001520	TRUE	reported	2	TRUE			0.012538771	1858	1.47E-06	201478	TRUE	1.85E-06	0.012821796	24.10633982	34.63168137	23.56746696
rs11060493	C	A	C	A	0.2008	-0.0104823	0.1018	0.12021	FALSE	FALSE	FALSE	gen_samplesize_fix_head	12	129676379	0.689355	0.0262234	201478	outcome	TRUE	reported	textfile	12	130160924	3371	0.04204	1.85E-06	ebi-a-GCST90001684	CD127- CD8+ T cell Absolute Count || id:ebi-a-GCST90001684	TRUE	reported	2	TRUE			0.006726203	3371	7.93E-07	201478	TRUE	2.87E-06	0.007373577	25.02611413	34.63168137	22.81402968
rs1183901	C	T	C	T	-0.1224	0.000551302	0.5874	0.564534	FALSE	FALSE	FALSE	gen_samplesize_fix_head	10	88471961	0.97444	0.0172067	201478	outcome	TRUE	reported	textfile	10	90231718	3371	0.02704	6.20E-06	ebi-a-GCST90001684	CD127- CD8+ T cell Absolute Count || id:ebi-a-GCST90001684	TRUE	reported	2	TRUE			0.006045261	3371	5.10E-09	201478	TRUE	7.47E-06	0.007261996	24.64463328	34.63168137	20.49035398
rs12130486	C	T	C	T	0.3686	0.0277706	0.0254	0.135836	FALSE	FALSE	FALSE	gen_samplesize_fix_head	1	80989589	0.267576	0.0250488	201478	outcome	TRUE	reported	textfile	1	81455274	3371	0.08167	6.60E-06	ebi-a-GCST90001684	CD127- CD8+ T cell Absolute Count || id:ebi-a-GCST90001684	TRUE	reported	2	TRUE			0.006009891	3371	6.10E-06	201478	TRUE	1.50E-05	0.00672668	22.81565925	34.63168137	20.36974304
rs17204781	T	C	T	C	-0.2739	-0.0310882	0.0485	0.00600071	FALSE	FALSE	FALSE	gen_samplesize_fix_head	3	152029259	0.785865	0.114428	201478	outcome	TRUE	reported	textfile	3	151747048	3371	0.06111	7.65E-06	ebi-a-GCST90001684	CD127- CD8+ T cell Absolute Count || id:ebi-a-GCST90001684	TRUE	reported	2	TRUE			0.005927568	3371	3.66E-07	201478	TRUE	1.06E-05	0.00692412	23.49000821	34.63168137	20.0890545
rs2267983	A	C	A	C	-0.1395	0.0108993	0.3932	0.407133	FALSE	FALSE	FALSE	gen_samplesize_fix_head	22	50259728	0.529744	0.0173446	201478	outcome	TRUE	reported	textfile	22	50698157	3371	0.02671	1.89E-07	ebi-a-GCST90001684	CD127- CD8+ T cell Absolute Count || id:ebi-a-GCST90001684	TRUE	reported	2	TRUE			0.008031516	3371	1.96E-06	201478	TRUE	3.56E-07	0.009286188	31.57841192	34.63168137	27.27725346
rs2837838	G	A	G	A	0.2219	0.0120663	0.9255	0.944774	FALSE	FALSE	FALSE	gen_samplesize_fix_head	21	40819936	0.74855	0.0376422	201478	outcome	TRUE	reported	textfile	21	42191862	3371	0.04872	5.42E-06	ebi-a-GCST90001684	CD127- CD8+ T cell Absolute Count || id:ebi-a-GCST90001684	TRUE	reported	2	TRUE			0.006119742	3371	5.10E-07	201478	TRUE	7.80E-06	0.006790118	23.03229821	34.63168137	20.74436022
rs305404	C	A	C	A	0.116	0.00491818	0.5311	0.593657	FALSE	FALSE	FALSE	gen_samplesize_fix_head	1	87770906	0.781317	0.0177166	201478	outcome	TRUE	reported	textfile	1	88236589	3371	0.02576	6.95E-06	ebi-a-GCST90001684	CD127- CD8+ T cell Absolute Count || id:ebi-a-GCST90001684	TRUE	reported	2	TRUE			0.005982973	3371	3.82E-07	201478	TRUE	9.64E-06	0.00670197	22.73128281	34.63168137	20.27795996
rs3130685	T	C	T	C	0.1905	0.0532061	0.3449	0.451146	FALSE	FALSE	FALSE	gen_samplesize_fix_head	6	31238429	0.00180347	0.0170487	201478	outcome	TRUE	reported	textfile	6	31206206	3371	0.03102	9.17E-10	ebi-a-GCST90001684	CD127- CD8+ T cell Absolute Count || id:ebi-a-GCST90001684	TRUE	reported	2	TRUE			0.011070587	3371	4.83E-05	201478	TRUE	1.36E-08	0.016399128	56.16979712	34.63168137	37.71432794
rs35238206	G	A	G	A	0.1289	0.0314103	0.2872	0.423453	FALSE	FALSE	FALSE	gen_samplesize_fix_head	17	77702264	0.0679908	0.0172105	201478	outcome	TRUE	reported	textfile	17	75698346	3371	0.02856	6.63E-06	ebi-a-GCST90001684	CD127- CD8+ T cell Absolute Count || id:ebi-a-GCST90001684	TRUE	reported	2	TRUE			0.006009944	3371	1.65E-05	201478	TRUE	2.27E-05	0.006802804	23.07562556	34.63168137	20.36992493
rs661093	C	G	C	G	-0.1262	-0.0172247	0.6565	0.70399	FALSE	TRUE	FALSE	gen_samplesize_fix_head	5	3971560	0.355601	0.0186459	201478	outcome	TRUE	reported	textfile	5	3971674	3371	0.0276	5.00E-06	ebi-a-GCST90001684	CD127- CD8+ T cell Absolute Count || id:ebi-a-GCST90001684	TRUE	reported	2	TRUE			0.00616755	3371	4.24E-06	201478	TRUE	1.03E-05	0.007183071	24.37485352	34.63168137	20.90742491
rs6908236	C	A	C	A	-0.1266	0.00399664	0.4496	0.445672	FALSE	FALSE	FALSE	gen_samplesize_fix_head	6	33661145	0.815798	0.0171564	201478	outcome	TRUE	reported	textfile	6	33628922	3371	0.02734	3.77E-06	ebi-a-GCST90001684	CD127- CD8+ T cell Absolute Count || id:ebi-a-GCST90001684	TRUE	reported	2	TRUE			0.006324323	3371	2.69E-07	201478	TRUE	5.19E-06	0.007932355	26.9377836	34.63168137	21.44225176
rs72721355	A	G	A	G	-0.5296	-0.0459861	0.0113	0.175221	FALSE	FALSE	FALSE	gen_samplesize_fix_head	8	139343149	0.0405443	0.0224524	201478	outcome	TRUE	reported	textfile	8	140355393	3371	0.1184	7.95E-06	ebi-a-GCST90001684	CD127- CD8+ T cell Absolute Count || id:ebi-a-GCST90001684	TRUE	reported	2	TRUE			0.005903642	3371	2.08E-05	201478	TRUE	3.07E-05	0.006267133	21.2471304	34.63168137	20.00748722
rs7533594	G	T	G	T	-0.1467	-0.0109856	0.1936	0.328052	FALSE	FALSE	FALSE	gen_samplesize_fix_head	1	205589274	0.545382	0.0181672	201478	outcome	TRUE	reported	textfile	1	205558402	3371	0.03258	6.93E-06	ebi-a-GCST90001684	CD127- CD8+ T cell Absolute Count || id:ebi-a-GCST90001684	TRUE	reported	2	TRUE			0.005982067	3371	1.81E-06	201478	TRUE	1.17E-05	0.006719641	22.79162332	34.63168137	20.27486951
rs11086984	T	C	T	C	0.256	-0.0330836	0.1514	0.124381	FALSE	FALSE	FALSE	gen_samplesize_fix_head	20	45882988	0.201674	0.0259114	201478	outcome	TRUE	reported	textfile	20	44511627	3657	0.03444	1.30E-13	ebi-a-GCST90001798	CD27 on CD24+ CD27+ B cell || id:ebi-a-GCST90001798	TRUE	reported	2	TRUE			0.014891901	3657	8.09E-06	201478	TRUE	7.13E-13	0.016839874	62.60398136	34.63168137	55.25271778
rs113382987	A	T	A	T	0.2796	0.0192672	0.0392	0.0401099	FALSE	TRUE	FALSE	gen_samplesize_fix_head	2	4065232	0.657154	0.0434096	201478	outcome	TRUE	reported	textfile	2	4112823	3657	0.06303	9.42E-06	ebi-a-GCST90001798	CD27 on CD24+ CD27+ B cell || id:ebi-a-GCST90001798	TRUE	reported	2	TRUE			0.005355012	3657	9.78E-07	201478	TRUE	1.47E-05	0.005888754	21.6508916	34.63168137	19.67794398
rs114401515	C	G	C	G	0.1959	0.0114351	0.0893	0.0669265	FALSE	TRUE	FALSE	gen_samplesize_fix_head	3	46823669	0.73777	0.0341541	201478	outcome	TRUE	reported	textfile	3	46865159	3657	0.04311	5.67E-06	ebi-a-GCST90001798	CD27 on CD24+ CD27+ B cell || id:ebi-a-GCST90001798	TRUE	reported	2	TRUE			0.005617961	3657	5.56E-07	201478	TRUE	8.43E-06	0.006242027	22.95791367	34.63168137	20.64965624
rs116522219	A	G	A	G	0.2952	-0.0048268	0.0407	0.0357138	FALSE	FALSE	FALSE	gen_samplesize_fix_head	3	36583794	0.916997	0.0463147	201478	outcome	TRUE	reported	textfile	3	36625286	3657	0.06225	2.19E-06	ebi-a-GCST90001798	CD27 on CD24+ CD27+ B cell || id:ebi-a-GCST90001798	TRUE	reported	2	TRUE			0.006115088	3657	5.39E-08	201478	TRUE	2.86E-06	0.00680474	25.04172828	34.63168137	22.48816374
rs12664485	C	T	C	T	0.5228	-0.056283	0.012	0.0601775	FALSE	FALSE	FALSE	gen_samplesize_fix_head	6	143569432	0.118319	0.0360356	201478	outcome	TRUE	reported	textfile	6	143890569	3657	0.1137	4.45E-06	ebi-a-GCST90001798	CD27 on CD24+ CD27+ B cell || id:ebi-a-GCST90001798	TRUE	reported	2	TRUE			0.005751193	3657	1.21E-05	201478	TRUE	1.40E-05	0.00648096	23.84243081	34.63168137	21.14220251
rs141876897	A	T	A	T	0.7312	-0.0726789	0.0053	0.00798994	FALSE	TRUE	FALSE	gen_samplesize_fix_head	9	91479512	0.485443	0.104188	201478	outcome	TRUE	reported	textfile	9	94241794	3657	0.1645	9.00E-06	ebi-a-GCST90001798	CD27 on CD24+ CD27+ B cell || id:ebi-a-GCST90001798	TRUE	reported	2	TRUE			0.005376651	3657	2.42E-06	201478	TRUE	1.65E-05	0.00563729	20.72110448	34.63168137	19.75788989
rs142111770	C	T	C	T	0.3145	0.0250196	0.0366	0.00169592	FALSE	FALSE	FALSE	gen_samplesize_fix_head	3	34891524	0.906312	0.212586	201478	outcome	TRUE	reported	textfile	3	34933016	3657	0.06887	5.12E-06	ebi-a-GCST90001798	CD27 on CD24+ CD27+ B cell || id:ebi-a-GCST90001798	TRUE	reported	2	TRUE			0.005673132	3657	6.87E-08	201478	TRUE	6.63E-06	0.006975238	25.6735737	34.63168137	20.85360455
rs143164248	A	G	A	G	0.2253	-0.0343646	0.0632	0.0369355	FALSE	FALSE	FALSE	gen_samplesize_fix_head	10	28656389	0.446684	0.0451598	201478	outcome	TRUE	reported	textfile	10	28945318	3657	0.05034	7.85E-06	ebi-a-GCST90001798	CD27 on CD24+ CD27+ B cell || id:ebi-a-GCST90001798	TRUE	reported	2	TRUE			0.005450483	3657	2.87E-06	201478	TRUE	1.50E-05	0.006010579	22.10151064	34.63168137	20.03069236
rs144642376	G	A	G	A	0.2632	0.0897461	0.0718	0.0157359	FALSE	FALSE	FALSE	gen_samplesize_fix_head	3	36308199	0.190745	0.0685934	201478	outcome	TRUE	reported	textfile	3	36349691	3657	0.04883	7.51E-08	ebi-a-GCST90001798	CD27 on CD24+ CD27+ B cell || id:ebi-a-GCST90001798	TRUE	reported	2	TRUE			0.007886284	3657	8.50E-06	201478	TRUE	2.48E-07	0.00923353	34.06307531	34.63168137	29.05349084
rs147714617	T	C	T	C	0.2579	-0.0792016	0.1224	0.0176329	FALSE	FALSE	FALSE	gen_samplesize_fix_head	12	6496133	0.219267	0.0644713	201478	outcome	TRUE	reported	textfile	12	6605299	3657	0.03725	5.23E-12	ebi-a-GCST90001798	CD27 on CD24+ CD27+ B cell || id:ebi-a-GCST90001798	TRUE	reported	2	TRUE			0.01294506	3657	7.49E-06	201478	TRUE	2.36E-11	0.014289292	52.98447302	34.63168137	47.93471285
rs148536836	A	T	A	T	-2.011	-0.126222	8.00E-04	0.00633353	FALSE	TRUE	FALSE	gen_samplesize_fix_head	5	132360574	0.244828	0.108531	201478	outcome	TRUE	reported	textfile	5	131696266	3657	0.4464	6.82E-06	ebi-a-GCST90001798	CD27 on CD24+ CD27+ B cell || id:ebi-a-GCST90001798	TRUE	reported	2	TRUE			0.005521838	3657	6.71E-06	201478	TRUE	1.67E-05	0.006465417	23.78487875	34.63168137	20.29437913
rs162076	A	G	A	G	-0.1453	0.0119964	0.555	0.624595	FALSE	FALSE	FALSE	gen_samplesize_fix_head	20	48156756	0.496191	0.0176289	201478	outcome	TRUE	reported	textfile	20	46785499	3657	0.02494	6.20E-09	ebi-a-GCST90001798	CD27 on CD24+ CD27+ B cell || id:ebi-a-GCST90001798	TRUE	reported	2	TRUE			0.009201031	3657	2.30E-06	201478	TRUE	1.40E-08	0.010428317	38.51716733	34.63168137	33.94207043
rs1801274	G	A	G	A	-0.2208	0.0260625	0.325	0.502596	FALSE	FALSE	FALSE	gen_samplesize_fix_head	1	161509955	0.124477	0.016965	201478	outcome	TRUE	reported	textfile	1	161479745	3657	0.02632	7.07E-17	ebi-a-GCST90001798	CD27 on CD24+ CD27+ B cell || id:ebi-a-GCST90001798	TRUE	reported	2	TRUE			0.018891055	3657	1.17E-05	201478	TRUE	6.40E-16	0.021390221	79.89012443	34.63168137	70.37628995
rs185264204	T	C	T	C	0.323	-0.0178114	0.0282	0.0152205	FALSE	FALSE	FALSE	gen_samplesize_fix_head	18	76500928	0.804978	0.072137	201478	outcome	TRUE	reported	textfile	18	74212885	3657	0.07164	6.72E-06	ebi-a-GCST90001798	CD27 on CD24+ CD27+ B cell || id:ebi-a-GCST90001798	TRUE	reported	2	TRUE			0.005530925	3657	3.03E-07	201478	TRUE	9.40E-06	0.005718222	21.02030168	34.63168137	20.32796435
rs1883832	C	T	C	T	-0.5841	0.0224101	0.6318	0.729253	FALSE	FALSE	FALSE	gen_samplesize_fix_head	20	46118343	0.243065	0.0191973	201478	outcome	TRUE	reported	textfile	20	44746982	3657	0.02417	8.47E-120	ebi-a-GCST90001798	CD27 on CD24+ CD27+ B cell || id:ebi-a-GCST90001798	TRUE	reported	2	TRUE			0.137770602	3657	6.76E-06	201478	TRUE	5.09E-119	0.158733215	689.6384277	34.63168137	584.0111135
rs230665	A	G	A	G	0.6315	-0.00905842	0.0075	0.0621563	FALSE	FALSE	FALSE	gen_samplesize_fix_head	11	78170052	0.79797	0.0353878	201478	outcome	TRUE	reported	textfile	11	77881098	3657	0.142	8.96E-06	ebi-a-GCST90001798	CD27 on CD24+ CD27+ B cell || id:ebi-a-GCST90001798	TRUE	reported	2	TRUE			0.005381942	3657	3.25E-07	201478	TRUE	1.25E-05	0.00593702	21.82940834	34.63168137	19.77743751
rs245668	A	G	A	G	0.3582	-0.0866698	0.0271	0.0503157	FALSE	FALSE	FALSE	gen_samplesize_fix_head	5	36713297	0.0266766	0.0391071	201478	outcome	TRUE	reported	textfile	5	36713399	3657	0.07588	2.44E-06	ebi-a-GCST90001798	CD27 on CD24+ CD27+ B cell || id:ebi-a-GCST90001798	TRUE	reported	2	TRUE			0.006059954	3657	2.44E-05	201478	TRUE	1.20E-05	0.006765792	24.89742115	34.63168137	22.28417286
rs25680	A	G	A	G	-0.2616	0.0127744	0.1671	0.185806	FALSE	FALSE	FALSE	gen_samplesize_fix_head	12	6445462	0.560293	0.0219338	201478	outcome	TRUE	reported	textfile	12	6554628	3657	0.03299	2.87E-15	ebi-a-GCST90001798	CD27 on CD24+ CD27+ B cell || id:ebi-a-GCST90001798	TRUE	reported	2	TRUE			0.0169128	3657	1.68E-06	201478	TRUE	8.66E-15	0.019049114	70.97655312	34.63168137	62.87975606
rs34101571	A	G	A	G	-0.4501	0.0521611	0.0239	0.0321746	FALSE	FALSE	FALSE	gen_samplesize_fix_head	1	30739047	0.276355	0.0479182	201478	outcome	TRUE	reported	textfile	1	31211894	3657	0.07925	1.45E-08	ebi-a-GCST90001798	CD27 on CD24+ CD27+ B cell || id:ebi-a-GCST90001798	TRUE	reported	2	TRUE			0.008748148	3657	5.88E-06	201478	TRUE	4.39E-08	0.00945236	34.87805424	34.63168137	32.2566665
rs35574803	C	T	C	T	0.7589	0.00222047	0.0562	0.0104483	FALSE	FALSE	FALSE	gen_samplesize_fix_head	3	32491754	0.978968	0.0842267	201478	outcome	TRUE	reported	textfile	3	32533246	3657	0.05246	3.63E-46	ebi-a-GCST90001798	CD27 on CD24+ CD27+ B cell || id:ebi-a-GCST90001798	TRUE	reported	2	TRUE			0.054155774	3657	3.45E-09	201478	TRUE	9.43E-46	0.061096367	237.838278	34.63168137	209.2726786
rs4700827	G	A	G	A	-1.149	0.212376	0.0022	0.0128516	FALSE	FALSE	FALSE	gen_samplesize_fix_head	5	179470724	0.00289434	0.0712972	201478	outcome	TRUE	reported	textfile	5	178897725	3657	0.243	2.33E-06	ebi-a-GCST90001798	CD27 on CD24+ CD27+ B cell || id:ebi-a-GCST90001798	TRUE	reported	2	TRUE			0.006079833	3657	4.40E-05	201478	TRUE	1.84E-05	0.005796105	21.3082682	34.63168137	22.35771986
rs4810496	A	G	A	G	-0.1397	0.0267064	0.2246	0.217363	FALSE	FALSE	FALSE	gen_samplesize_fix_head	20	46325645	0.197001	0.0207003	201478	outcome	TRUE	reported	textfile	20	44954283	3657	0.02969	2.65E-06	ebi-a-GCST90001798	CD27 on CD24+ CD27+ B cell || id:ebi-a-GCST90001798	TRUE	reported	2	TRUE			0.006020912	3657	8.26E-06	201478	TRUE	7.27E-06	0.006797643	25.01543137	34.63168137	22.13973493
rs72645230	G	C	G	C	-0.1961	0.0186321	0.0943	0.0328612	FALSE	TRUE	FALSE	gen_samplesize_fix_head	20	47613944	0.695964	0.0476801	201478	outcome	TRUE	reported	textfile	20	46242688	3657	0.043	5.27E-06	ebi-a-GCST90001798	CD27 on CD24+ CD27+ B cell || id:ebi-a-GCST90001798	TRUE	reported	2	TRUE			0.005658048	3657	7.58E-07	201478	TRUE	8.10E-06	0.006568727	24.16744827	34.63168137	20.79784208
rs75918255	A	G	A	G	0.5011	0.0518045	0.035	0.0115083	FALSE	FALSE	FALSE	gen_samplesize_fix_head	3	32904269	0.536453	0.0838008	201478	outcome	TRUE	reported	textfile	3	32945761	3657	0.06717	1.07E-13	ebi-a-GCST90001798	CD27 on CD24+ CD27+ B cell || id:ebi-a-GCST90001798	TRUE	reported	2	TRUE			0.014998493	3657	1.90E-06	201478	TRUE	3.07E-13	0.016961887	63.06540426	34.63168137	55.65422108
rs7621492	A	G	A	G	0.2196	-0.102199	0.1136	0.01474	FALSE	FALSE	FALSE	gen_samplesize_fix_head	3	32260964	0.15316	0.071545	201478	outcome	TRUE	reported	textfile	3	32302456	3657	0.03939	2.67E-08	ebi-a-GCST90001798	CD27 on CD24+ CD27+ B cell || id:ebi-a-GCST90001798	TRUE	reported	2	TRUE			0.008431947	3657	1.01E-05	201478	TRUE	1.00E-07	0.009711867	35.84499736	34.63168137	31.0808373
rs76929865	C	A	C	A	0.4628	0.0621414	0.0223	0.0288589	FALSE	FALSE	FALSE	gen_samplesize_fix_head	3	31093042	0.226078	0.0513343	201478	outcome	TRUE	reported	textfile	3	31134534	3657	0.08601	7.88E-08	ebi-a-GCST90001798	CD27 on CD24+ CD27+ B cell || id:ebi-a-GCST90001798	TRUE	reported	2	TRUE			0.007859135	3657	7.27E-06	201478	TRUE	2.43E-07	0.009339576	34.45797426	34.63168137	28.95268233
rs79871977	A	C	A	C	0.4874	-0.107899	0.0137	0.00654529	FALSE	FALSE	FALSE	gen_samplesize_fix_head	5	11538351	0.317586	0.10796	201478	outcome	TRUE	reported	textfile	5	11538463	3657	0.103	2.31E-06	ebi-a-GCST90001798	CD27 on CD24+ CD27+ B cell || id:ebi-a-GCST90001798	TRUE	reported	2	TRUE			0.00608915	3657	4.96E-06	201478	TRUE	5.34E-06	0.006419935	23.61647949	34.63168137	22.39219154
rs8116311	T	C	T	C	0.2517	-0.0366487	0.0673	0.0770842	FALSE	FALSE	FALSE	gen_samplesize_fix_head	20	46207592	0.254039	0.0321313	201478	outcome	TRUE	reported	textfile	20	44836231	3657	0.0498	4.53E-07	ebi-a-GCST90001798	CD27 on CD24+ CD27+ B cell || id:ebi-a-GCST90001798	TRUE	reported	2	TRUE			0.006940577	3657	6.46E-06	201478	TRUE	1.23E-06	0.007953412	29.30277708	34.63168137	25.54510814
rs9989924	C	T	C	T	0.1525	-0.0209385	0.6669	0.802449	FALSE	FALSE	FALSE	gen_samplesize_fix_head	20	43390740	0.327677	0.0213919	201478	outcome	TRUE	reported	textfile	20	42019380	3657	0.02627	7.02E-09	ebi-a-GCST90001798	CD27 on CD24+ CD27+ B cell || id:ebi-a-GCST90001798	TRUE	reported	2	TRUE			0.009135794	3657	4.76E-06	201478	TRUE	1.99E-08	0.010332491	38.15953746	34.63168137	33.69919618
rs10420273	C	A	C	A	-0.4197	0.00368618	0.9539	0.887369	FALSE	FALSE	FALSE	gen_samplesize_fix_head	19	15066315	0.891101	0.0269239	201478	outcome	TRUE	reported	textfile	19	15177126	1465	0.08946	2.97E-06	ebi-a-GCST90001836	CD66b on CD66b++ myeloid cell || id:ebi-a-GCST90001836	TRUE	reported	2	TRUE			0.014821453	1465	9.30E-08	201478	TRUE	3.32E-06	0.015492151	23.02167143	34.63168137	22.01000548
rs11167675	A	G	A	G	0.2805	0.0886824	0.099	0.0774763	FALSE	FALSE	FALSE	gen_samplesize_fix_head	5	154356257	0.00472476	0.0313895	201478	outcome	TRUE	reported	textfile	5	153735817	1465	0.06302	9.17E-06	ebi-a-GCST90001836	CD66b on CD66b++ myeloid cell || id:ebi-a-GCST90001836	TRUE	reported	2	TRUE			0.013360512	1465	3.96E-05	201478	TRUE	2.87E-05	0.014036399	20.82759655	34.63168137	19.81111566
rs11632595	T	G	T	G	0.2003	0.0212614	0.2096	0.191147	FALSE	FALSE	FALSE	gen_samplesize_fix_head	15	24750539	0.327321	0.0217058	201478	outcome	TRUE	reported	textfile	15	24995686	1465	0.04492	8.87E-06	ebi-a-GCST90001836	CD66b on CD66b++ myeloid cell || id:ebi-a-GCST90001836	TRUE	reported	2	TRUE			0.013408355	1465	4.76E-06	201478	TRUE	1.37E-05	0.013293217	19.70998604	34.63168137	19.88302247
rs116864786	C	T	C	T	0.5904	0.138504	0.0235	0.00507439	FALSE	FALSE	FALSE	gen_samplesize_fix_head	18	41895969	0.254465	0.12154	201478	outcome	TRUE	reported	textfile	18	39475934	1465	0.1252	2.65E-06	ebi-a-GCST90001836	CD66b on CD66b++ myeloid cell || id:ebi-a-GCST90001836	TRUE	reported	2	TRUE			0.014972288	1465	6.45E-06	201478	TRUE	4.46E-06	0.015997894	23.78543515	34.63168137	22.23740163
rs12102694	G	A	G	A	0.1786	0.0392238	0.4925	0.684295	FALSE	FALSE	FALSE	gen_samplesize_fix_head	16	76383728	0.0330803	0.0184053	201478	outcome	TRUE	reported	textfile	16	76417625	1465	0.03702	1.56E-06	ebi-a-GCST90001836	CD66b on CD66b++ myeloid cell || id:ebi-a-GCST90001836	TRUE	reported	2	TRUE			0.015659969	1465	2.25E-05	201478	TRUE	3.99E-06	0.015945391	23.70611095	34.63168137	23.27502093
rs12146661	A	G	A	G	0.2623	0.0116346	0.1519	0.0844825	FALSE	FALSE	FALSE	gen_samplesize_fix_head	11	132370563	0.703808	0.0306023	201478	outcome	TRUE	reported	textfile	11	132240457	1465	0.05364	1.12E-06	ebi-a-GCST90001836	CD66b on CD66b++ myeloid cell || id:ebi-a-GCST90001836	TRUE	reported	2	TRUE			0.016081766	1465	7.17E-07	201478	TRUE	1.40E-06	0.017726844	26.40240352	34.63168137	23.91217293
rs12200259	G	T	G	T	0.2541	0.0233202	0.1638	0.160418	FALSE	FALSE	FALSE	gen_samplesize_fix_head	6	12516010	0.316969	0.0233037	201478	outcome	TRUE	reported	textfile	6	12516242	1465	0.05102	7.09E-07	ebi-a-GCST90001836	CD66b on CD66b++ myeloid cell || id:ebi-a-GCST90001836	TRUE	reported	2	TRUE			0.016671804	1465	4.97E-06	201478	TRUE	1.16E-06	0.017687375	26.34256054	34.63168137	24.8043826
rs12587697	A	G	A	G	0.2354	0.0174067	0.1853	0.318342	FALSE	FALSE	FALSE	gen_samplesize_fix_head	14	20002578	0.342705	0.0183454	201478	outcome	TRUE	reported	textfile	14	20470737	1465	0.04781	9.44E-07	ebi-a-GCST90001836	CD66b on CD66b++ myeloid cell || id:ebi-a-GCST90001836	TRUE	reported	2	TRUE			0.016300228	1465	4.47E-06	201478	TRUE	1.51E-06	0.016730775	24.89361266	34.63168137	24.24238977
rs13006137	G	A	G	A	0.4724	0.139773	0.0328	0.00993878	FALSE	FALSE	FALSE	gen_samplesize_fix_head	2	154130214	0.104479	0.0860929	201478	outcome	TRUE	reported	textfile	2	154986727	1465	0.1055	8.22E-06	ebi-a-GCST90001836	CD66b on CD66b++ myeloid cell || id:ebi-a-GCST90001836	TRUE	reported	2	TRUE			0.013519451	1465	1.31E-05	201478	TRUE	1.62E-05	0.014159239	21.01248713	34.63168137	20.05002224
rs139348851	G	A	G	A	0.4539	-0.00452748	0.0413	0.00787541	FALSE	FALSE	FALSE	gen_samplesize_fix_head	3	50243411	0.962965	0.0975062	201478	outcome	TRUE	reported	textfile	3	50280843	1465	0.09449	1.72E-06	ebi-a-GCST90001836	CD66b on CD66b++ myeloid cell || id:ebi-a-GCST90001836	TRUE	reported	2	TRUE			0.015527725	1465	1.07E-08	201478	TRUE	1.86E-06	0.016314852	24.2645003	34.63168137	23.07536969
rs145836694	C	T	C	T	-0.5523	-0.0921147	0.0242	0.0187984	FALSE	FALSE	FALSE	gen_samplesize_fix_head	6	105774935	0.139568	0.0623491	201478	outcome	TRUE	reported	textfile	6	106222810	1465	0.1189	3.72E-06	ebi-a-GCST90001836	CD66b on CD66b++ myeloid cell || id:ebi-a-GCST90001836	TRUE	reported	2	TRUE			0.014533952	1465	1.08E-05	201478	TRUE	7.12E-06	0.014406426	21.38467847	34.63168137	21.57676727
rs2160808	G	C	G	C	-0.2016	-0.0526745	0.7478	0.845114	FALSE	TRUE	FALSE	gen_samplesize_fix_head	18	30567675	0.0256578	0.0236065	201478	outcome	TRUE	reported	textfile	18	28147641	1465	0.04231	2.07E-06	ebi-a-GCST90001836	CD66b on CD66b++ myeloid cell || id:ebi-a-GCST90001836	TRUE	reported	2	TRUE			0.015281389	1465	2.47E-05	201478	TRUE	5.51E-06	0.01532998	22.77693095	34.63168137	22.70361455
rs306580	G	A	G	A	-0.1823	-0.0193445	0.4512	0.392831	FALSE	FALSE	FALSE	gen_samplesize_fix_head	5	94724740	0.267399	0.0174421	201478	outcome	TRUE	reported	textfile	5	94060445	1465	0.03787	1.64E-06	ebi-a-GCST90001836	CD66b on CD66b++ myeloid cell || id:ebi-a-GCST90001836	TRUE	reported	2	TRUE			0.015592414	1465	6.11E-06	201478	TRUE	2.76E-06	0.016458359	24.48150435	34.63168137	23.17302483
rs4361470	C	G	C	G	-0.4292	-0.0256146	0.0451	0.0690381	FALSE	TRUE	FALSE	gen_samplesize_fix_head	5	56122317	0.446032	0.0336129	201478	outcome	TRUE	reported	textfile	5	55418144	1465	0.08996	2.02E-06	ebi-a-GCST90001836	CD66b on CD66b++ myeloid cell || id:ebi-a-GCST90001836	TRUE	reported	2	TRUE			0.015320436	1465	2.88E-06	201478	TRUE	2.94E-06	0.015866599	23.58708174	34.63168137	22.7625301
rs4801859	T	A	T	A	0.1998	0.0101701	0.2928	0.218036	FALSE	TRUE	FALSE	gen_samplesize_fix_head	19	38731307	0.621334	0.0205889	201478	outcome	TRUE	reported	textfile	19	39221947	1465	0.04109	1.28E-06	ebi-a-GCST90001836	CD66b on CD66b++ myeloid cell || id:ebi-a-GCST90001836	TRUE	reported	2	TRUE			0.015904197	1465	1.21E-06	201478	TRUE	1.68E-06	0.016532338	24.59339754	34.63168137	23.64387667
rs60449345	A	G	A	G	1.146	-0.105925	0.0055	0.000547318	FALSE	FALSE	FALSE	gen_samplesize_fix_head	5	163190086	0.780851	0.380737	201478	outcome	TRUE	reported	textfile	5	162617092	1465	0.2549	7.42E-06	ebi-a-GCST90001836	CD66b on CD66b++ myeloid cell || id:ebi-a-GCST90001836	TRUE	reported	2	TRUE			0.01362781	1465	3.84E-07	201478	TRUE	8.82E-06	0.01436702	21.3253323	34.63168137	20.21294361
rs62206422	C	G	C	G	0.1858	0.00186267	0.3601	0.140512	FALSE	TRUE	FALSE	gen_samplesize_fix_head	20	37611306	0.939932	0.0247184	201478	outcome	TRUE	reported	textfile	20	36239708	1465	0.04	3.72E-06	ebi-a-GCST90001836	CD66b on CD66b++ myeloid cell || id:ebi-a-GCST90001836	TRUE	reported	2	TRUE			0.014533459	1465	2.82E-08	201478	TRUE	4.05E-06	0.015909504	23.65189461	34.63168137	21.576025
rs72696815	T	C	T	C	0.2682	0.00305498	0.1143	0.0839832	FALSE	FALSE	FALSE	gen_samplesize_fix_head	14	94649193	0.921262	0.0309071	201478	outcome	TRUE	reported	textfile	14	95115530	1465	0.05906	6.05E-06	ebi-a-GCST90001836	CD66b on CD66b++ myeloid cell || id:ebi-a-GCST90001836	TRUE	reported	2	TRUE			0.013899763	1465	4.85E-08	201478	TRUE	6.66E-06	0.014563992	21.62202257	34.63168137	20.62199427
rs73195476	A	C	A	C	-2.045	-0.0488263	0.0017	0.0308563	FALSE	FALSE	FALSE	gen_samplesize_fix_head	21	32097369	0.32526	0.0496351	201478	outcome	TRUE	reported	textfile	21	33469682	1465	0.4442	4.54E-06	ebi-a-GCST90001836	CD66b on CD66b++ myeloid cell || id:ebi-a-GCST90001836	TRUE	reported	2	TRUE			0.014280342	1465	4.80E-06	201478	TRUE	7.09E-06	0.014194713	21.06588922	34.63168137	21.19480944
rs77600362	C	T	C	T	0.4929	-0.119754	0.0311	0.0203894	FALSE	FALSE	FALSE	gen_samplesize_fix_head	11	6553674	0.0521927	0.06168	201478	outcome	TRUE	reported	textfile	11	6574904	1465	0.108	5.44E-06	ebi-a-GCST90001836	CD66b on CD66b++ myeloid cell || id:ebi-a-GCST90001836	TRUE	reported	2	TRUE			0.014037386	1465	1.87E-05	201478	TRUE	1.24E-05	0.014641547	21.73887456	34.63168137	20.82908179
rs77955327	C	A	C	A	-0.4469	-0.000266034	0.0392	0.0291496	FALSE	FALSE	FALSE	gen_samplesize_fix_head	6	39101923	0.995825	0.0508413	201478	outcome	TRUE	reported	textfile	6	39069699	1465	0.09488	2.71E-06	ebi-a-GCST90001836	CD66b on CD66b++ myeloid cell || id:ebi-a-GCST90001836	TRUE	reported	2	TRUE			0.014937937	1465	1.36E-10	201478	TRUE	2.88E-06	0.015044223	22.34587478	34.63168137	22.18560913
rs78927876	T	C	T	C	0.5313	0.00260806	0.0266	0.0335083	FALSE	FALSE	FALSE	gen_samplesize_fix_head	17	80904334	0.95616	0.0474421	201478	outcome	TRUE	reported	textfile	17	78878134	1465	0.1172	6.33E-06	ebi-a-GCST90001836	CD66b on CD66b++ myeloid cell || id:ebi-a-GCST90001836	TRUE	reported	2	TRUE			0.013852305	1465	1.50E-08	201478	TRUE	6.79E-06	0.01461782	21.70312281	34.63168137	20.55059538
rs79450248	G	T	G	T	0.8678	0.00617745	0.0092	0.0319697	FALSE	FALSE	FALSE	gen_samplesize_fix_head	9	19369068	0.898908	0.0486258	201478	outcome	TRUE	reported	textfile	9	19369066	1465	0.1933	7.73E-06	ebi-a-GCST90001836	CD66b on CD66b++ myeloid cell || id:ebi-a-GCST90001836	TRUE	reported	2	TRUE			0.013589051	1465	8.01E-08	201478	TRUE	8.56E-06	0.013729133	20.36531978	34.63168137	20.15466498
rs8143049	T	C	T	C	0.2696	0.0123987	0.1034	0.0541867	FALSE	FALSE	FALSE	gen_samplesize_fix_head	22	43059240	0.743488	0.0378889	201478	outcome	TRUE	reported	textfile	22	43455246	1465	0.06039	8.66E-06	ebi-a-GCST90001836	CD66b on CD66b++ myeloid cell || id:ebi-a-GCST90001836	TRUE	reported	2	TRUE			0.013439683	1465	5.32E-07	201478	TRUE	1.04E-05	0.01347687	19.98600992	34.63168137	19.93011095
rs10882701	C	A	C	A	-0.1597	0.0164701	0.5156	0.576818	FALSE	FALSE	FALSE	gen_samplesize_fix_head	10	95981314	0.344483	0.0174223	201478	outcome	TRUE	reported	textfile	10	97741071	2920	0.02758	7.66E-09	ebi-a-GCST90001892	CD28 on CD39+ CD4+ T cell || id:ebi-a-GCST90001892	TRUE	reported	2	TRUE			0.011359893	2920	4.44E-06	201478	TRUE	1.86E-08	0.012739632	37.65394251	34.63168137	33.52905464
rs117458836	A	G	A	G	0.6927	-0.116938	0.0187	0.00924418	FALSE	FALSE	FALSE	gen_samplesize_fix_head	10	95013625	0.187542	0.0887313	201478	outcome	TRUE	reported	textfile	10	96773382	2920	0.1041	3.45E-11	ebi-a-GCST90001892	CD28 on CD39+ CD4+ T cell || id:ebi-a-GCST90001892	TRUE	reported	2	TRUE			0.014947312	2920	8.62E-06	201478	TRUE	1.26E-10	0.017610179	52.30765012	34.63168137	44.27809383
rs12778618	C	T	C	T	0.5196	0.0107468	0.0457	0.00661137	FALSE	FALSE	FALSE	gen_samplesize_fix_head	10	93873363	0.920899	0.108223	201478	outcome	TRUE	reported	textfile	10	95633120	2920	0.06591	4.44E-15	ebi-a-GCST90001892	CD28 on CD39+ CD4+ T cell || id:ebi-a-GCST90001892	TRUE	reported	2	TRUE			0.020854398	2920	4.89E-08	201478	TRUE	6.90E-15	0.023548834	70.37269181	34.63168137	62.14921701
rs13170880	T	A	T	A	-0.559	-0.0429295	0.0115	0.0707089	FALSE	TRUE	FALSE	gen_samplesize_fix_head	5	81841724	0.199215	0.0334397	201478	outcome	TRUE	reported	textfile	5	81137543	2920	0.126	9.53E-06	ebi-a-GCST90001892	CD28 on CD39+ CD4+ T cell || id:ebi-a-GCST90001892	TRUE	reported	2	TRUE			0.006700044	2920	8.18E-06	201478	TRUE	2.18E-05	0.007104412	20.87900662	34.63168137	19.68260267
rs143888465	T	C	T	C	-1.599	-0.236423	0.0014	0.00814198	FALSE	FALSE	FALSE	gen_samplesize_fix_head	12	51616324	0.0140288	0.096243	201478	outcome	TRUE	reported	textfile	12	52010108	2920	0.3599	9.21E-06	ebi-a-GCST90001892	CD28 on CD39+ CD4+ T cell || id:ebi-a-GCST90001892	TRUE	reported	2	TRUE			0.006719237	2920	3.00E-05	201478	TRUE	3.92E-05	0.00714902	21.01104918	34.63168137	19.73936757
rs144419206	T	C	T	C	-2.461	-0.210082	7.00E-04	0.00568725	FALSE	FALSE	FALSE	gen_samplesize_fix_head	11	24105167	0.0758613	0.118341	201478	outcome	TRUE	reported	textfile	11	24126713	2920	0.4985	8.36E-07	ebi-a-GCST90001892	CD28 on CD39+ CD4+ T cell || id:ebi-a-GCST90001892	TRUE	reported	2	TRUE			0.008283146	2920	1.56E-05	201478	TRUE	2.84E-06	0.008473194	24.93606826	34.63168137	24.37209723
rs1539433	T	C	T	C	0.5445	0.0230569	0.4719	0.538877	FALSE	FALSE	FALSE	gen_samplesize_fix_head	10	95759888	0.176436	0.0170563	201478	outcome	TRUE	reported	textfile	10	97519645	2920	0.02537	5.03E-95	ebi-a-GCST90001892	CD28 on CD39+ CD4+ T cell || id:ebi-a-GCST90001892	TRUE	reported	2	TRUE			0.136337034	2920	9.07E-06	201478	TRUE	1.84E-94	0.147771917	505.9660248	34.63168137	460.6327729
rs2427152	A	G	A	G	0.1293	-0.0350178	0.4628	0.565965	FALSE	FALSE	FALSE	gen_samplesize_fix_head	20	61514903	0.0426049	0.0172709	201478	outcome	TRUE	reported	textfile	20	60089959	2920	0.02704	1.82E-06	ebi-a-GCST90001892	CD28 on CD39+ CD4+ T cell || id:ebi-a-GCST90001892	TRUE	reported	2	TRUE			0.007775145	2920	2.04E-05	201478	TRUE	6.85E-06	0.008312974	24.46059717	34.63168137	22.86565651
rs34648998	A	T	A	T	0.2263	0.0551223	0.0925	0.0645446	FALSE	TRUE	FALSE	gen_samplesize_fix_head	20	21452289	0.112991	0.0347799	201478	outcome	TRUE	reported	textfile	20	21432927	2920	0.0482	2.80E-06	ebi-a-GCST90001892	CD28 on CD39+ CD4+ T cell || id:ebi-a-GCST90001892	TRUE	reported	2	TRUE			0.007497584	2920	1.25E-05	201478	TRUE	7.99E-06	0.008597803	25.30596368	34.63168137	22.04321981
rs72709963	T	C	T	C	0.2624	0.0451942	0.058	0.132638	FALSE	FALSE	FALSE	gen_samplesize_fix_head	8	120922590	0.0720908	0.0251283	201478	outcome	TRUE	reported	textfile	8	121934830	2920	0.05843	7.35E-06	ebi-a-GCST90001892	CD28 on CD39+ CD4+ T cell || id:ebi-a-GCST90001892	TRUE	reported	2	TRUE			0.006864032	2920	1.61E-05	201478	TRUE	2.26E-05	0.007523788	22.12084613	34.63168137	20.16767754
rs7426056	G	A	G	A	0.3005	0.0359759	0.5717	0.819266	FALSE	FALSE	FALSE	gen_samplesize_fix_head	2	203747335	0.103894	0.0221219	201478	outcome	TRUE	reported	textfile	2	204612058	2920	0.02793	1.67E-26	ebi-a-GCST90001892	CD28 on CD39+ CD4+ T cell || id:ebi-a-GCST90001892	TRUE	reported	2	TRUE			0.038156304	2920	1.31E-05	201478	TRUE	2.08E-25	0.044221678	135.0091883	34.63168137	115.7569516
rs752641	C	T	C	T	-0.5423	-0.21179	0.0154	0.00292134	FALSE	FALSE	FALSE	gen_samplesize_fix_head	1	156382222	0.190111	0.161641	201478	outcome	TRUE	reported	textfile	1	156352013	2920	0.1108	1.04E-06	ebi-a-GCST90001892	CD28 on CD39+ CD4+ T cell || id:ebi-a-GCST90001892	TRUE	reported	2	TRUE			0.00814261	2920	8.52E-06	201478	TRUE	2.66E-06	0.008918458	26.25824259	34.63168137	23.95519377
rs78977206	A	G	A	G	-0.4523	-0.0347857	0.0199	0.0397774	FALSE	FALSE	FALSE	gen_samplesize_fix_head	5	126020766	0.423709	0.043482	201478	outcome	TRUE	reported	textfile	5	125356459	2920	0.1008	7.55E-06	ebi-a-GCST90001892	CD28 on CD39+ CD4+ T cell || id:ebi-a-GCST90001892	TRUE	reported	2	TRUE			0.006852681	2920	3.18E-06	201478	TRUE	1.34E-05	0.007980069	23.47315824	34.63168137	20.1340949
rs7960927	T	A	T	A	-0.3991	0.0313544	0.0247	0.0463335	FALSE	TRUE	FALSE	gen_samplesize_fix_head	12	100500353	0.436282	0.040276	201478	outcome	TRUE	reported	textfile	12	100894131	2920	0.08882	7.28E-06	ebi-a-GCST90001892	CD28 on CD39+ CD4+ T cell || id:ebi-a-GCST90001892	TRUE	reported	2	TRUE			0.006871665	2920	3.01E-06	201478	TRUE	1.29E-05	0.007674121	22.56626057	34.63168137	20.19026029
rs79881476	T	C	T	C	-0.7677	-0.0724477	0.0058	0.0189907	FALSE	FALSE	FALSE	gen_samplesize_fix_head	10	84662637	0.2499	0.0629656	201478	outcome	TRUE	reported	textfile	10	86422393	2920	0.1661	3.95E-06	ebi-a-GCST90001892	CD28 on CD39+ CD4+ T cell || id:ebi-a-GCST90001892	TRUE	reported	2	TRUE			0.007267595	2920	6.57E-06	201478	TRUE	8.79E-06	0.006796962	19.96926487	34.63168137	21.36209373
rs113116201	C	T	C	T	1.068	-0.145798	0.0044	0.0104608	FALSE	FALSE	FALSE	gen_samplesize_fix_head	1	198861813	0.0819351	0.0838128	201478	outcome	TRUE	reported	textfile	1	198830942	3435	0.1846	8.02E-09	ebi-a-GCST90001943	CD25 on activated & secreting CD4 regulatory T cell || id:ebi-a-GCST90001943	TRUE	reported	2	TRUE			0.009655871	3435	1.50E-05	201478	TRUE	3.76E-08	0.009993326	34.65339163	34.63168137	33.4718034
rs115155204	T	C	T	C	0.4178	0.0294183	0.0215	0.0152298	FALSE	FALSE	FALSE	gen_samplesize_fix_head	4	91069921	0.674447	0.0700348	201478	outcome	TRUE	reported	textfile	4	91991072	3435	0.08904	2.80E-06	ebi-a-GCST90001943	CD25 on activated & secreting CD4 regulatory T cell || id:ebi-a-GCST90001943	TRUE	reported	2	TRUE			0.006372595	3435	8.76E-07	201478	TRUE	4.37E-06	0.007344566	25.40045148	34.63168137	22.01742718
rs115584720	C	T	C	T	-0.6406	0.130471	0.008	0.000909514	FALSE	FALSE	FALSE	gen_samplesize_fix_head	4	188616009	0.643853	0.28221	201478	outcome	TRUE	reported	textfile	4	189537163	3435	0.1404	5.23E-06	ebi-a-GCST90001943	CD25 on activated & secreting CD4 regulatory T cell || id:ebi-a-GCST90001943	TRUE	reported	2	TRUE			0.006027541	3435	1.06E-06	201478	TRUE	8.22E-06	0.006513367	22.50698381	34.63168137	20.8180311
rs140682448	G	A	G	A	-0.2996	-0.0821621	0.0374	0.0119392	FALSE	FALSE	FALSE	gen_samplesize_fix_head	15	38665724	0.29472	0.0784123	201478	outcome	TRUE	reported	textfile	15	38957925	3435	0.06658	7.01E-06	ebi-a-GCST90001943	CD25 on activated & secreting CD4 regulatory T cell || id:ebi-a-GCST90001943	TRUE	reported	2	TRUE			0.005863652	3435	5.45E-06	201478	TRUE	1.55E-05	0.006462954	22.33164994	34.63168137	20.24864827
rs141518333	T	C	T	C	1.813	-0.0660982	0.0012	0.0330216	FALSE	FALSE	FALSE	gen_samplesize_fix_head	1	30538829	0.169662	0.0481313	201478	outcome	TRUE	reported	textfile	1	31011676	3435	0.3651	7.17E-07	ebi-a-GCST90001943	CD25 on activated & secreting CD4 regulatory T cell || id:ebi-a-GCST90001943	TRUE	reported	2	TRUE			0.007131646	3435	9.36E-06	201478	TRUE	2.14E-06	0.007879259	27.26431923	34.63168137	24.65880023
rs148961261	G	A	G	A	0.7091	-0.606507	0.0063	0.00112834	FALSE	FALSE	FALSE	gen_samplesize_fix_head	20	52655002	0.0181974	0.256823	201478	outcome	TRUE	reported	textfile	20	51271541	3435	0.1567	6.27E-06	ebi-a-GCST90001943	CD25 on activated & secreting CD4 regulatory T cell || id:ebi-a-GCST90001943	TRUE	reported	2	TRUE			0.005929531	3435	2.77E-05	201478	TRUE	2.96E-05	0.006295653	21.74990777	34.63168137	20.47750204
rs1601402	A	G	A	G	-0.1148	0.0171716	0.4555	0.256623	FALSE	FALSE	FALSE	gen_samplesize_fix_head	12	30815253	0.378515	0.0194991	201478	outcome	TRUE	reported	textfile	12	30968187	3435	0.0257	8.25E-06	ebi-a-GCST90001943	CD25 on activated & secreting CD4 regulatory T cell || id:ebi-a-GCST90001943	TRUE	reported	2	TRUE			0.005778656	3435	3.85E-06	201478	TRUE	1.63E-05	0.006537324	22.59031492	34.63168137	19.95342852
rs17602422	T	C	T	C	-0.3624	0.0185568	0.0272	0.100689	FALSE	FALSE	FALSE	gen_samplesize_fix_head	1	214952332	0.515123	0.0285102	201478	outcome	TRUE	reported	textfile	1	215125675	3435	0.07771	3.22E-06	ebi-a-GCST90001943	CD25 on activated & secreting CD4 regulatory T cell || id:ebi-a-GCST90001943	TRUE	reported	2	TRUE			0.006295151	3435	2.10E-06	201478	TRUE	5.77E-06	0.006950225	24.02711492	34.63168137	21.74816204
rs35769904	T	G	T	G	0.675	0.00223252	0.0068	0.0267157	FALSE	FALSE	FALSE	gen_samplesize_fix_head	5	6778637	0.966547	0.0532329	201478	outcome	TRUE	reported	textfile	5	6778750	3435	0.1504	7.39E-06	ebi-a-GCST90001943	CD25 on activated & secreting CD4 regulatory T cell || id:ebi-a-GCST90001943	TRUE	reported	2	TRUE			0.005833073	3435	8.73E-09	201478	TRUE	9.00E-06	0.006154364	21.2587651	34.63168137	20.14243047
rs4109437	A	G	A	G	-0.6804	-0.029488	0.0083	0.0390413	FALSE	FALSE	FALSE	gen_samplesize_fix_head	4	189848068	0.529382	0.0468845	201478	outcome	TRUE	reported	textfile	4	190769223	3435	0.1506	6.49E-06	ebi-a-GCST90001943	CD25 on activated & secreting CD4 regulatory T cell || id:ebi-a-GCST90001943	TRUE	reported	2	TRUE			0.005910583	3435	1.96E-06	201478	TRUE	1.12E-05	0.007621089	26.3641205	34.63168137	20.41167601
rs4747846	C	G	C	G	0.1209	-0.0137925	0.3854	0.40449	FALSE	TRUE	FALSE	gen_samplesize_fix_head	10	6032488	0.428432	0.0174175	201478	outcome	TRUE	reported	textfile	10	6074451	3435	0.02573	2.72E-06	ebi-a-GCST90001943	CD25 on activated & secreting CD4 regulatory T cell || id:ebi-a-GCST90001943	TRUE	reported	2	TRUE			0.006390209	3435	3.11E-06	201478	TRUE	5.34E-06	0.006924475	23.9374778	34.63168137	22.07867615
rs58024	C	T	C	T	-0.1155	-0.00105156	0.6191	0.506526	FALSE	FALSE	FALSE	gen_samplesize_fix_head	9	20317332	0.950783	0.0170367	201478	outcome	TRUE	reported	textfile	9	20317330	3435	0.02596	8.83E-06	ebi-a-GCST90001943	CD25 on activated & secreting CD4 regulatory T cell || id:ebi-a-GCST90001943	TRUE	reported	2	TRUE			0.005733025	3435	1.89E-08	201478	TRUE	1.09E-05	0.006291667	21.73604941	34.63168137	19.79495835
rs75991976	T	C	T	C	-0.2575	0.0362398	0.0627	0.136374	FALSE	FALSE	FALSE	gen_samplesize_fix_head	18	73331238	0.145689	0.0249084	201478	outcome	TRUE	reported	textfile	18	70998473	3435	0.05197	7.57E-07	ebi-a-GCST90001943	CD25 on activated & secreting CD4 regulatory T cell || id:ebi-a-GCST90001943	TRUE	reported	2	TRUE			0.007100363	3435	1.05E-05	201478	TRUE	2.38E-06	0.007793466	26.96511898	34.63168137	24.54986075
rs76076322	C	T	C	T	-0.5854	0.0703091	0.0098	0.0297477	FALSE	FALSE	FALSE	gen_samplesize_fix_head	12	11883829	0.159829	0.050019	201478	outcome	TRUE	reported	textfile	12	12036763	3435	0.128	4.99E-06	ebi-a-GCST90001943	CD25 on activated & secreting CD4 regulatory T cell || id:ebi-a-GCST90001943	TRUE	reported	2	TRUE			0.00605583	3435	9.81E-06	201478	TRUE	1.38E-05	0.006650961	22.98562712	34.63168137	20.91633057
rs76863805	G	C	G	C	1.794	-0.0239059	0.001	0.0317727	FALSE	TRUE	FALSE	gen_samplesize_fix_head	1	226745036	0.624169	0.0487924	201478	outcome	TRUE	reported	textfile	1	226932737	3435	0.3896	4.25E-06	ebi-a-GCST90001943	CD25 on activated & secreting CD4 regulatory T cell || id:ebi-a-GCST90001943	TRUE	reported	2	TRUE			0.006138455	3435	1.19E-06	201478	TRUE	6.88E-06	0.006430435	22.2185588	34.63168137	21.203472
rs78090485	T	C	T	C	0.237	-0.0827547	0.059	0.063026	FALSE	FALSE	FALSE	gen_samplesize_fix_head	4	85371214	0.0191395	0.0353229	201478	outcome	TRUE	reported	textfile	4	86292367	3435	0.05328	8.90E-06	ebi-a-GCST90001943	CD25 on activated & secreting CD4 regulatory T cell || id:ebi-a-GCST90001943	TRUE	reported	2	TRUE			0.005730579	3435	2.72E-05	201478	TRUE	4.08E-05	0.006236893	21.54563293	34.63168137	19.78646721
rs80185999	T	C	T	C	-0.53	-0.062946	0.0134	0.0145766	FALSE	FALSE	FALSE	gen_samplesize_fix_head	2	177783040	0.384148	0.0723285	201478	outcome	TRUE	reported	textfile	2	178647768	3435	0.1104	1.66E-06	ebi-a-GCST90001943	CD25 on activated & secreting CD4 regulatory T cell || id:ebi-a-GCST90001943	TRUE	reported	2	TRUE			0.006668589	3435	3.76E-06	201478	TRUE	3.46E-06	0.007427243	25.68852077	34.63168137	23.04695705
rs80267112	A	C	A	C	-3.234	0.116373	3.00E-04	0.0209991	FALSE	FALSE	FALSE	gen_samplesize_fix_head	10	64839838	0.0516476	0.0597994	201478	outcome	TRUE	reported	textfile	10	66599595	3435	0.7251	8.47E-06	ebi-a-GCST90001943	CD25 on activated & secreting CD4 regulatory T cell || id:ebi-a-GCST90001943	TRUE	reported	2	TRUE			0.005761044	3435	1.88E-05	201478	TRUE	3.10E-05	0.006273371	21.67244199	34.63168137	19.8922643
rs927891	A	G	A	G	0.1812	0.00385022	0.121	0.224152	FALSE	FALSE	FALSE	gen_samplesize_fix_head	10	125270521	0.850196	0.0203858	201478	outcome	TRUE	reported	textfile	10	126959090	3435	0.03738	1.31E-06	ebi-a-GCST90001943	CD25 on activated & secreting CD4 regulatory T cell || id:ebi-a-GCST90001943	TRUE	reported	2	TRUE			0.006798317	3435	1.77E-07	201478	TRUE	1.79E-06	0.006984264	24.1456166	34.63168137	23.49837296
rs9596433	T	C	T	C	-0.159	-0.0350208	0.1582	0.121505	FALSE	FALSE	FALSE	gen_samplesize_fix_head	13	51065305	0.179251	0.0260753	201478	outcome	TRUE	reported	textfile	13	51639441	3435	0.03448	4.15E-06	ebi-a-GCST90001943	CD25 on activated & secreting CD4 regulatory T cell || id:ebi-a-GCST90001943	TRUE	reported	2	TRUE			0.006156078	3435	8.95E-06	201478	TRUE	1.12E-05	0.006733481	23.27274719	34.63168137	21.26472322
rs112393619	A	C	A	C	0.2336	0.0285624	0.0704	0.06117	FALSE	FALSE	FALSE	gen_samplesize_fix_head	7	21761270	0.421478	0.0355316	201478	outcome	TRUE	reported	textfile	7	21800888	2920	0.05083	4.50E-06	ebi-a-GCST90001960	CD25 on CD4+ T cell || id:ebi-a-GCST90001960	TRUE	reported	2	TRUE			0.007186014	2920	3.21E-06	201478	TRUE	8.18E-06	0.007142405	20.99146609	34.63168137	21.12056138
rs118110714	A	G	A	G	1.094	-0.0229204	0.0031	0.0645218	FALSE	FALSE	FALSE	gen_samplesize_fix_head	12	15907991	0.510758	0.0348516	201478	outcome	TRUE	reported	textfile	12	16060925	2920	0.2367	3.94E-06	ebi-a-GCST90001960	CD25 on CD4+ T cell || id:ebi-a-GCST90001960	TRUE	reported	2	TRUE			0.007267501	2920	2.15E-06	201478	TRUE	6.67E-06	0.00739738	21.74642142	34.63168137	21.36181394
rs12095517	C	T	C	T	-0.1496	-0.00654569	0.6858	0.534507	FALSE	FALSE	FALSE	gen_samplesize_fix_head	1	11737129	0.70457	0.0172637	201478	outcome	TRUE	reported	textfile	1	11797186	2920	0.02874	2.07E-07	ebi-a-GCST90001960	CD25 on CD4+ T cell || id:ebi-a-GCST90001960	TRUE	reported	2	TRUE			0.009200053	2920	7.14E-07	201478	TRUE	3.16E-07	0.00964488	28.41784759	34.63168137	27.09503145
rs13060740	G	T	G	T	-0.1997	0.023909	0.1041	0.154187	FALSE	FALSE	FALSE	gen_samplesize_fix_head	3	151957121	0.312525	0.0236737	201478	outcome	TRUE	reported	textfile	3	151674909	2920	0.04403	5.95E-06	ebi-a-GCST90001960	CD25 on CD4+ T cell || id:ebi-a-GCST90001960	TRUE	reported	2	TRUE			0.007000395	2920	5.06E-06	201478	TRUE	1.21E-05	0.007438689	21.86876895	34.63168137	20.5711589
rs142428460	G	A	G	A	-0.5735	-0.0117828	0.0115	0.00843482	FALSE	FALSE	FALSE	gen_samplesize_fix_head	20	12024355	0.898146	0.0920499	201478	outcome	TRUE	reported	textfile	20	12005003	2920	0.1261	5.61E-06	ebi-a-GCST90001960	CD25 on CD4+ T cell || id:ebi-a-GCST90001960	TRUE	reported	2	TRUE			0.007038559	2920	8.13E-08	201478	TRUE	6.99E-06	0.007477757	21.98448991	34.63168137	20.68410203
rs16860924	C	T	C	T	0.3647	0.0212824	0.0281	0.0623101	FALSE	FALSE	FALSE	gen_samplesize_fix_head	2	13891050	0.543842	0.0350608	201478	outcome	TRUE	reported	textfile	2	14031175	2920	0.07944	4.60E-06	ebi-a-GCST90001960	CD25 on CD4+ T cell || id:ebi-a-GCST90001960	TRUE	reported	2	TRUE			0.007171041	2920	1.83E-06	201478	TRUE	7.49E-06	0.007264896	21.35410298	34.63168137	21.07623613
rs17814462	T	G	T	G	0.2854	0.0108535	0.0514	0.0320994	FALSE	FALSE	FALSE	gen_samplesize_fix_head	9	4598881	0.825806	0.0493154	201478	outcome	TRUE	reported	textfile	9	4598881	2920	0.06261	5.39E-06	ebi-a-GCST90001960	CD25 on CD4+ T cell || id:ebi-a-GCST90001960	TRUE	reported	2	TRUE			0.007070557	2920	2.40E-07	201478	TRUE	7.01E-06	0.007942993	23.36322713	34.63168137	20.77880321
rs61839660	T	C	T	C	0.386	-0.0367629	0.0575	0.0409525	FALSE	FALSE	FALSE	gen_samplesize_fix_head	10	6052734	0.393271	0.043063	201478	outcome	TRUE	reported	textfile	10	6094697	2920	0.0569	1.42E-11	ebi-a-GCST90001960	CD25 on CD4+ T cell || id:ebi-a-GCST90001960	TRUE	reported	2	TRUE			0.015526333	2920	3.62E-06	201478	TRUE	3.73E-11	0.016149304	47.89717496	34.63168137	46.02036688
rs61875444	T	C	T	C	0.3886	-0.059095	0.0243	0.095162	FALSE	FALSE	FALSE	gen_samplesize_fix_head	11	12396643	0.0421697	0.0290844	201478	outcome	TRUE	reported	textfile	11	12418190	2920	0.08743	9.12E-06	ebi-a-GCST90001960	CD25 on CD4+ T cell || id:ebi-a-GCST90001960	TRUE	reported	2	TRUE			0.00672464	2920	2.05E-05	201478	TRUE	3.12E-05	0.007160744	21.04575518	34.63168137	19.75534579
rs71673415	T	C	T	C	-0.64	-0.0323112	0.0087	0.0146405	FALSE	FALSE	FALSE	gen_samplesize_fix_head	1	111243528	0.654074	0.0721057	201478	outcome	TRUE	reported	textfile	1	111786150	2920	0.1386	4.04E-06	ebi-a-GCST90001960	CD25 on CD4+ T cell || id:ebi-a-GCST90001960	TRUE	reported	2	TRUE			0.007254146	2920	9.97E-07	201478	TRUE	6.05E-06	0.007065035	20.7624589	34.63168137	21.3222724
rs77506115	A	G	A	G	0.3034	-0.0102233	0.0457	0.0197394	FALSE	FALSE	FALSE	gen_samplesize_fix_head	9	35553796	0.868759	0.0618715	201478	outcome	TRUE	reported	textfile	9	35553793	2920	0.0659	4.33E-06	ebi-a-GCST90001960	CD25 on CD4+ T cell || id:ebi-a-GCST90001960	TRUE	reported	2	TRUE			0.007211602	2920	1.36E-07	201478	TRUE	5.50E-06	0.008029015	23.61829761	34.63168137	21.19631299
rs79647440	T	C	T	C	-3.824	0.138971	5.00E-04	0.0249129	FALSE	FALSE	FALSE	gen_samplesize_fix_head	7	142730453	0.00897946	0.0531879	201478	outcome	TRUE	reported	textfile	7	142438302	2920	0.8155	2.87E-06	ebi-a-GCST90001960	CD25 on CD4+ T cell || id:ebi-a-GCST90001960	TRUE	reported	2	TRUE			0.007478978	2920	3.39E-05	201478	TRUE	1.45E-05	0.014615665	43.28109095	34.63168137	21.98810673
rs80020399	T	C	T	C	0.3067	-0.0938496	0.0514	0.0361014	FALSE	FALSE	FALSE	gen_samplesize_fix_head	9	121995432	0.0437764	0.0465471	201478	outcome	TRUE	reported	textfile	9	124757711	2920	0.06218	8.55E-07	ebi-a-GCST90001960	CD25 on CD4+ T cell || id:ebi-a-GCST90001960	TRUE	reported	2	TRUE			0.008268655	2920	2.02E-05	201478	TRUE	3.34E-06	0.009172839	27.01414157	34.63168137	24.32910409
rs906242	A	T	A	T	0.123	4.68E-05	0.3815	0.353806	FALSE	TRUE	FALSE	gen_samplesize_fix_head	4	11048523	0.997923	0.0179845	201478	outcome	TRUE	reported	textfile	4	11050147	2920	0.02772	9.38E-06	ebi-a-GCST90001960	CD25 on CD4+ T cell || id:ebi-a-GCST90001960	TRUE	reported	2	TRUE			0.006702209	2920	3.36E-11	201478	TRUE	1.09E-05	0.00713961	20.98319261	34.63168137	19.68900508
rs9603769	G	A	G	A	0.1507	0.004523	0.1959	0.30321	FALSE	FALSE	FALSE	gen_samplesize_fix_head	13	40530603	0.806818	0.0184965	201478	outcome	TRUE	reported	textfile	13	41104740	2920	0.03355	7.37E-06	ebi-a-GCST90001960	CD25 on CD4+ T cell || id:ebi-a-GCST90001960	TRUE	reported	2	TRUE			0.006866946	2920	2.97E-07	201478	TRUE	9.66E-06	0.007154858	21.02832936	34.63168137	20.17629669
rs115568119	T	C	T	C	-0.7747	0.0597628	0.0078	0.102659	FALSE	FALSE	FALSE	gen_samplesize_fix_head	1	118179295	0.0339735	0.0281848	201478	outcome	TRUE	reported	textfile	1	118721918	2871	0.1594	1.24E-06	ebi-a-GCST90002037	CD80 on plasmacytoid Dendritic Cell || id:ebi-a-GCST90002037	TRUE	reported	2	TRUE			0.008165805	2871	2.23E-05	201478	TRUE	4.94E-06	0.00928947	26.90138886	34.63168137	23.62057567
rs116989551	T	A	T	A	1.54	-0.0316453	0.0016	0.037542	FALSE	TRUE	FALSE	gen_samplesize_fix_head	14	84782333	0.483751	0.0451894	201478	outcome	TRUE	reported	textfile	14	85248677	2871	0.3473	9.55E-06	ebi-a-GCST90002037	CD80 on plasmacytoid Dendritic Cell || id:ebi-a-GCST90002037	TRUE	reported	2	TRUE			0.006806677	2871	2.43E-06	201478	TRUE	1.60E-05	0.007576977	21.9043167	34.63168137	19.66218939
rs12239268	A	G	A	G	-0.2001	0.0257851	0.1292	0.189881	FALSE	FALSE	FALSE	gen_samplesize_fix_head	1	202082069	0.234345	0.021682	201478	outcome	TRUE	reported	textfile	1	202051197	2871	0.04166	1.64E-06	ebi-a-GCST90002037	CD80 on plasmacytoid Dendritic Cell || id:ebi-a-GCST90002037	TRUE	reported	2	TRUE			0.007977132	2871	7.02E-06	201478	TRUE	3.81E-06	0.009009592	26.08352028	34.63168137	23.07042771
rs138318679	T	G	T	G	0.2612	-0.102893	0.0691	0.0381743	FALSE	FALSE	FALSE	gen_samplesize_fix_head	21	44674679	0.0200438	0.0442449	201478	outcome	TRUE	reported	textfile	21	46094596	2871	0.05496	2.11E-06	ebi-a-GCST90002037	CD80 on plasmacytoid Dendritic Cell || id:ebi-a-GCST90002037	TRUE	reported	2	TRUE			0.007811181	2871	2.68E-05	201478	TRUE	9.14E-06	0.008777229	25.40485359	34.63168137	22.58670591
rs1878266	T	C	T	C	0.1351	-0.00560456	0.6872	0.625571	FALSE	FALSE	FALSE	gen_samplesize_fix_head	11	83841616	0.749984	0.0175878	201478	outcome	TRUE	reported	textfile	11	83552659	2871	0.03027	8.46E-06	ebi-a-GCST90002037	CD80 on plasmacytoid Dendritic Cell || id:ebi-a-GCST90002037	TRUE	reported	2	TRUE			0.006895256	2871	5.04E-07	201478	TRUE	1.14E-05	0.007846764	22.69041212	34.63168137	19.91984048
rs34388196	G	A	G	A	0.1297	0.0134504	0.4998	0.428263	FALSE	FALSE	FALSE	gen_samplesize_fix_head	17	30207451	0.435334	0.0172419	201478	outcome	TRUE	reported	textfile	17	28534469	2871	0.02868	6.40E-06	ebi-a-GCST90002037	CD80 on plasmacytoid Dendritic Cell || id:ebi-a-GCST90002037	TRUE	reported	2	TRUE			0.00707793	2871	3.02E-06	201478	TRUE	1.12E-05	0.008411044	24.33597519	34.63168137	20.45133479
rs379605	T	G	T	G	0.1271	0.00153891	0.3772	0.463518	FALSE	FALSE	FALSE	gen_samplesize_fix_head	1	30515683	0.928659	0.0171884	201478	outcome	TRUE	reported	textfile	1	30988530	2871	0.02863	9.33E-06	ebi-a-GCST90002037	CD80 on plasmacytoid Dendritic Cell || id:ebi-a-GCST90002037	TRUE	reported	2	TRUE			0.006822518	2871	3.98E-08	201478	TRUE	1.12E-05	0.007589993	21.94223178	34.63168137	19.70826554
rs62447171	A	G	A	G	-0.2093	0.032209	0.2426	0.206033	FALSE	FALSE	FALSE	gen_samplesize_fix_head	7	50270294	0.126263	0.0210653	201478	outcome	TRUE	reported	textfile	7	50309890	2871	0.03307	2.85E-10	ebi-a-GCST90002037	CD80 on plasmacytoid Dendritic Cell || id:ebi-a-GCST90002037	TRUE	reported	2	TRUE			0.013769493	2871	1.16E-05	201478	TRUE	1.15E-09	0.016098468	46.94220234	34.63168137	40.05622952
rs639092	G	A	G	A	0.1502	-0.0292146	0.2436	0.169665	FALSE	FALSE	FALSE	gen_samplesize_fix_head	17	78518486	0.197785	0.0226841	201478	outcome	TRUE	reported	textfile	17	76514568	2871	0.03257	4.16E-06	ebi-a-GCST90002037	CD80 on plasmacytoid Dendritic Cell || id:ebi-a-GCST90002037	TRUE	reported	2	TRUE			0.007358112	2871	8.23E-06	201478	TRUE	9.86E-06	0.008313783	24.05220717	34.63168137	21.2669078
rs6921419	T	C	T	C	-0.1689	0.0396939	0.1742	0.163358	FALSE	FALSE	FALSE	gen_samplesize_fix_head	6	48145622	0.0845707	0.0230142	201478	outcome	TRUE	reported	textfile	6	48113358	2871	0.03725	6.00E-06	ebi-a-GCST90002037	CD80 on plasmacytoid Dendritic Cell || id:ebi-a-GCST90002037	TRUE	reported	2	TRUE			0.007115004	2871	1.48E-05	201478	TRUE	1.77E-05	0.008207527	23.74226042	34.63168137	20.55922526
rs7185638	A	G	A	G	0.172	0.0102865	0.2024	0.287235	FALSE	FALSE	FALSE	gen_samplesize_fix_head	16	86707394	0.585435	0.0188583	201478	outcome	TRUE	reported	textfile	16	86741000	2871	0.03451	6.58E-07	ebi-a-GCST90002037	CD80 on plasmacytoid Dendritic Cell || id:ebi-a-GCST90002037	TRUE	reported	2	TRUE			0.008584052	2871	1.48E-06	201478	TRUE	1.08E-06	0.009551741	27.66822497	34.63168137	24.84087991
rs75061768	A	G	A	G	1.63	-0.0778439	0.0016	0.0205861	FALSE	FALSE	FALSE	gen_samplesize_fix_head	11	88107068	0.197322	0.0603807	201478	outcome	TRUE	reported	textfile	11	87840236	2871	0.3494	3.24E-06	ebi-a-GCST90002037	CD80 on plasmacytoid Dendritic Cell || id:ebi-a-GCST90002037	TRUE	reported	2	TRUE			0.007528645	2871	8.25E-06	201478	TRUE	7.72E-06	0.008488477	24.56193297	34.63168137	21.76353346
rs7573831	G	C	G	C	0.1332	0.0418672	0.3497	0.283879	FALSE	TRUE	FALSE	gen_samplesize_fix_head	2	37871887	0.0267012	0.0188943	201478	outcome	TRUE	reported	textfile	2	38099030	2871	0.02976	7.86E-06	ebi-a-GCST90002037	CD80 on plasmacytoid Dendritic Cell || id:ebi-a-GCST90002037	TRUE	reported	2	TRUE			0.0069341	2871	2.44E-05	201478	TRUE	2.97E-05	0.008069522	23.33980082	34.63168137	20.03284339
rs7658518	A	G	A	G	-0.2855	0.0264233	0.2941	0.22095	FALSE	FALSE	FALSE	gen_samplesize_fix_head	4	83239126	0.198032	0.0205281	201478	outcome	TRUE	reported	textfile	4	84160279	2871	0.03051	1.58E-20	ebi-a-GCST90002037	CD80 on plasmacytoid Dendritic Cell || id:ebi-a-GCST90002037	TRUE	reported	2	TRUE			0.029616959	2871	8.22E-06	201478	TRUE	9.82E-20	0.033843902	100.4994479	34.63168137	87.56444712
rs7812595	T	G	T	G	0.324	-0.0209816	0.0474	0.0430692	FALSE	FALSE	FALSE	gen_samplesize_fix_head	8	134481363	0.619146	0.0422113	201478	outcome	TRUE	reported	textfile	8	135493606	2871	0.06425	4.86E-07	ebi-a-GCST90002037	CD80 on plasmacytoid Dendritic Cell || id:ebi-a-GCST90002037	TRUE	reported	2	TRUE			0.008785788	2871	1.23E-06	201478	TRUE	7.81E-07	0.009480013	27.45846402	34.63168137	25.42984754
rs78312719	A	G	A	G	-0.406	0.0742289	0.0259	0.0293792	FALSE	FALSE	FALSE	gen_samplesize_fix_head	3	16572893	0.142429	0.0506058	201478	outcome	TRUE	reported	textfile	3	16614400	2871	0.08858	4.76E-06	ebi-a-GCST90002037	CD80 on plasmacytoid Dendritic Cell || id:ebi-a-GCST90002037	TRUE	reported	2	TRUE			0.007269118	2871	1.07E-05	201478	TRUE	1.24E-05	0.008317358	24.06263629	34.63168137	21.00780683
rs78700726	C	G	C	G	-0.4002	0.00621431	0.0266	0.00644404	FALSE	TRUE	FALSE	gen_samplesize_fix_head	1	59207438	0.954788	0.109608	201478	outcome	TRUE	reported	textfile	1	59673110	2871	0.08703	4.43E-06	ebi-a-GCST90002037	CD80 on plasmacytoid Dendritic Cell || id:ebi-a-GCST90002037	TRUE	reported	2	TRUE			0.007316384	2871	1.60E-08	201478	TRUE	5.29E-06	0.008293868	23.9941126	34.63168137	21.14541444
rs79213920	A	G	A	G	-2.145	0.05579	0.001	0.00325011	FALSE	FALSE	FALSE	gen_samplesize_fix_head	1	225283647	0.712589	0.151447	201478	outcome	TRUE	reported	textfile	1	225471349	2871	0.4771	7.18E-06	ebi-a-GCST90002037	CD80 on plasmacytoid Dendritic Cell || id:ebi-a-GCST90002037	TRUE	reported	2	TRUE			0.006996103	2871	6.74E-07	201478	TRUE	1.01E-05	0.009192848	26.61898505	34.63168137	20.21323196
rs8094829	T	C	T	C	-0.312	0.0188914	0.0401	0.0292932	FALSE	FALSE	FALSE	gen_samplesize_fix_head	18	6023964	0.710124	0.0508258	201478	outcome	TRUE	reported	textfile	18	6023963	2871	0.0704	9.71E-06	ebi-a-GCST90002037	CD80 on plasmacytoid Dendritic Cell || id:ebi-a-GCST90002037	TRUE	reported	2	TRUE			0.006799395	2871	6.86E-07	201478	TRUE	1.36E-05	0.007493929	21.66241762	34.63168137	19.6410124
rs10744547	C	G	C	G	0.1866	-0.0262975	0.6156	0.684449	FALSE	TRUE	FALSE	gen_samplesize_fix_head	12	1670379	0.153956	0.0184454	201478	outcome	TRUE	reported	textfile	12	1779545	1579	0.03776	8.61E-07	ebi-a-GCST90002042	CD45 on CD33+ HLA DR+ CD14- || id:ebi-a-GCST90002042	TRUE	reported	2	TRUE			0.015249438	1579	1.01E-05	201478	TRUE	1.73E-06	0.016479167	26.42307725	34.63168137	24.42076742
rs11234542	G	A	G	A	-0.2828	0.033211	0.1143	0.16153	FALSE	FALSE	FALSE	gen_samplesize_fix_head	11	86092196	0.152488	0.0232116	201478	outcome	TRUE	reported	textfile	11	85803238	1579	0.0577	1.05E-06	ebi-a-GCST90002042	CD45 on CD33+ HLA DR+ CD14- || id:ebi-a-GCST90002042	TRUE	reported	2	TRUE			0.015004099	1579	1.02E-05	201478	TRUE	2.11E-06	0.01619279	25.95633515	34.63168137	24.02189055
rs114094080	A	C	A	C	0.6897	-0.0311192	0.0222	0.00759611	FALSE	FALSE	FALSE	gen_samplesize_fix_head	5	26499020	0.751844	0.0984133	201478	outcome	TRUE	reported	textfile	5	26499129	1579	0.1358	4.26E-07	ebi-a-GCST90002042	CD45 on CD33+ HLA DR+ CD14- || id:ebi-a-GCST90002042	TRUE	reported	2	TRUE			0.016093228	1579	4.96E-07	201478	TRUE	5.28E-07	0.020651588	33.25430877	34.63168137	25.79413165
rs1181554	T	G	T	G	0.1762	0.00821877	0.4424	0.289615	FALSE	FALSE	FALSE	gen_samplesize_fix_head	6	106478353	0.664063	0.0189236	201478	outcome	TRUE	reported	textfile	6	106926228	1579	0.03675	1.78E-06	ebi-a-GCST90002042	CD45 on CD33+ HLA DR+ CD14- || id:ebi-a-GCST90002042	TRUE	reported	2	TRUE			0.014367475	1579	9.36E-07	201478	TRUE	2.31E-06	0.015317211	24.53098762	34.63168137	22.98778472
rs12970861	A	G	A	G	-0.5164	0.0762443	0.026	0.00566976	FALSE	FALSE	FALSE	gen_samplesize_fix_head	18	68616365	0.508731	0.115379	201478	outcome	TRUE	reported	textfile	18	66283602	1579	0.1152	7.90E-06	ebi-a-GCST90002042	CD45 on CD33+ HLA DR+ CD14- || id:ebi-a-GCST90002042	TRUE	reported	2	TRUE			0.012581633	1579	2.17E-06	201478	TRUE	1.10E-05	0.013506249	21.59096845	34.63168137	20.09405141
rs143599997	G	A	G	A	0.4268	-0.00929439	0.0446	0.0275524	FALSE	FALSE	FALSE	gen_samplesize_fix_head	12	130314115	0.85871	0.0522107	201478	outcome	TRUE	reported	textfile	12	130798660	1579	0.0895	2.02E-06	ebi-a-GCST90002042	CD45 on CD33+ HLA DR+ CD14- || id:ebi-a-GCST90002042	TRUE	reported	2	TRUE			0.014215206	1579	1.57E-07	201478	TRUE	2.34E-06	0.015523831	24.86711476	34.63168137	22.74064355
rs149629736	A	G	A	G	0.228	-0.0132058	0.1583	0.160926	FALSE	FALSE	FALSE	gen_samplesize_fix_head	1	205012004	0.568747	0.0231722	201478	outcome	TRUE	reported	textfile	1	204981132	1579	0.05138	9.75E-06	ebi-a-GCST90002042	CD45 on CD33+ HLA DR+ CD14- || id:ebi-a-GCST90002042	TRUE	reported	2	TRUE			0.012332765	1579	1.61E-06	201478	TRUE	1.30E-05	0.013852812	22.15276213	34.63168137	19.69162217
rs1580715	C	T	C	T	0.1845	0.00353082	0.5516	0.359328	FALSE	FALSE	FALSE	gen_samplesize_fix_head	12	102651775	0.84257	0.0177779	201478	outcome	TRUE	reported	textfile	12	103045553	1579	0.03708	7.16E-07	ebi-a-GCST90002042	CD45 on CD33+ HLA DR+ CD14- || id:ebi-a-GCST90002042	TRUE	reported	2	TRUE			0.015456687	1579	1.96E-07	201478	TRUE	8.46E-07	0.016838857	27.00968911	34.63168137	24.75787068
rs17429361	T	C	T	C	-0.1918	0.0121089	0.2479	0.244333	FALSE	FALSE	FALSE	gen_samplesize_fix_head	7	27376096	0.540606	0.0197892	201478	outcome	TRUE	reported	textfile	7	27415715	1579	0.04326	9.90E-06	ebi-a-GCST90002042	CD45 on CD33+ HLA DR+ CD14- || id:ebi-a-GCST90002042	TRUE	reported	2	TRUE			0.012311542	1579	1.86E-06	201478	TRUE	1.35E-05	0.013717637	21.93359112	34.63168137	19.65731402
rs36154713	T	C	T	C	-0.176	-0.0123469	0.4189	0.542331	FALSE	FALSE	FALSE	gen_samplesize_fix_head	12	108956800	0.470542	0.0171105	201478	outcome	TRUE	reported	textfile	12	109350576	1579	0.03771	3.32E-06	ebi-a-GCST90002042	CD45 on CD33+ HLA DR+ CD14- || id:ebi-a-GCST90002042	TRUE	reported	2	TRUE			0.013624571	1579	2.58E-06	201478	TRUE	4.80E-06	0.015080529	24.14613015	34.63168137	21.78272812
rs3825436	A	G	A	G	0.183	-0.034357	0.6764	0.656973	FALSE	FALSE	FALSE	gen_samplesize_fix_head	13	98403766	0.0557596	0.0179606	201478	outcome	TRUE	reported	textfile	13	99056020	1579	0.03851	2.20E-06	ebi-a-GCST90002042	CD45 on CD33+ HLA DR+ CD14- || id:ebi-a-GCST90002042	TRUE	reported	2	TRUE			0.014117205	1579	1.82E-05	201478	TRUE	5.31E-06	0.014660348	23.46335008	34.63168137	22.58162246
rs62366654	G	A	G	A	0.2982	0.00626397	0.0855	0.200452	FALSE	FALSE	FALSE	gen_samplesize_fix_head	5	105603472	0.769134	0.0213418	201478	outcome	TRUE	reported	textfile	5	104939173	1579	0.06528	5.30E-06	ebi-a-GCST90002042	CD45 on CD33+ HLA DR+ CD14- || id:ebi-a-GCST90002042	TRUE	reported	2	TRUE			0.013059135	1579	4.28E-07	201478	TRUE	6.39E-06	0.013905772	22.2386477	34.63168137	20.86675835
rs72677097	G	A	G	A	0.3805	-0.0160667	0.0861	0.067735	FALSE	FALSE	FALSE	gen_samplesize_fix_head	1	60668404	0.636627	0.0340092	201478	outcome	TRUE	reported	textfile	1	61134076	1579	0.06635	1.16E-08	ebi-a-GCST90002042	CD45 on CD33+ HLA DR+ CD14- || id:ebi-a-GCST90002042	TRUE	reported	2	TRUE			0.02042829	1579	1.11E-06	201478	TRUE	1.61E-08	0.022784586	36.76906035	34.63168137	32.88724304
rs72761150	A	G	A	G	-0.6156	0.0938238	0.0215	0.019561	FALSE	FALSE	FALSE	gen_samplesize_fix_head	1	245352075	0.137033	0.0630989	201478	outcome	TRUE	reported	textfile	1	245515377	1579	0.1297	2.27E-06	ebi-a-GCST90002042	CD45 on CD33+ HLA DR+ CD14- || id:ebi-a-GCST90002042	TRUE	reported	2	TRUE			0.014083983	1579	1.10E-05	201478	TRUE	4.56E-06	0.015945073	25.55282149	34.63168137	22.52772159
rs73264490	A	G	A	G	0.1619	-0.00121634	0.4547	0.235815	FALSE	FALSE	FALSE	gen_samplesize_fix_head	7	1289502	0.951727	0.020092	201478	outcome	TRUE	reported	textfile	7	1329138	1579	0.03635	9.00E-06	ebi-a-GCST90002042	CD45 on CD33+ HLA DR+ CD14- || id:ebi-a-GCST90002042	TRUE	reported	2	TRUE			0.012422934	1579	1.82E-08	201478	TRUE	9.84E-06	0.012998228	20.7681545	34.63168137	19.83740533
rs75276852	G	A	G	A	0.2572	-0.0210069	0.1333	0.0467398	FALSE	FALSE	FALSE	gen_samplesize_fix_head	11	98047071	0.605135	0.04063	201478	outcome	TRUE	reported	textfile	11	97917799	1579	0.05479	2.91E-06	ebi-a-GCST90002042	CD45 on CD33+ HLA DR+ CD14- || id:ebi-a-GCST90002042	TRUE	reported	2	TRUE			0.013781008	1579	1.33E-06	201478	TRUE	3.87E-06	0.015285191	24.47891105	34.63168137	22.03633305
rs7722937	A	G	A	G	0.2751	-0.0417426	0.1073	0.247649	FALSE	FALSE	FALSE	gen_samplesize_fix_head	5	79858043	0.0351326	0.019813	201478	outcome	TRUE	reported	textfile	5	79153866	1579	0.06011	5.08E-06	ebi-a-GCST90002042	CD45 on CD33+ HLA DR+ CD14- || id:ebi-a-GCST90002042	TRUE	reported	2	TRUE			0.013107679	1579	2.20E-05	201478	TRUE	1.29E-05	0.014498278	23.20014714	34.63168137	20.94535497
rs9809259	T	C	T	C	0.2225	-0.0165463	0.8262	0.711169	FALSE	FALSE	FALSE	gen_samplesize_fix_head	3	147098182	0.378744	0.018798	201478	outcome	TRUE	reported	textfile	3	146815969	1579	0.04903	6.09E-06	ebi-a-GCST90002042	CD45 on CD33+ HLA DR+ CD14- || id:ebi-a-GCST90002042	TRUE	reported	2	TRUE			0.012890503	1579	3.85E-06	201478	TRUE	9.35E-06	0.014217557	22.7444586	34.63168137	20.59378831
rs10507053	A	G	A	G	1.93	0.02852	0.0012	0.0360377	FALSE	FALSE	FALSE	gen_samplesize_fix_head	12	95309509	0.530586	0.0454784	201478	outcome	TRUE	reported	textfile	12	95703285	2920	0.4227	5.21E-06	ebi-a-GCST90002070	CD4 on activated & secreting CD4 regulatory T cell || id:ebi-a-GCST90002070	TRUE	reported	2	TRUE			0.007093705	2920	1.95E-06	201478	TRUE	8.50E-06	0.008929032	26.28965742	34.63168137	20.8473147
rs10911945	A	G	A	G	-0.4266	-0.0374233	0.0226	0.0650615	FALSE	FALSE	FALSE	gen_samplesize_fix_head	1	186883465	0.27717	0.0344377	201478	outcome	TRUE	reported	textfile	1	186852597	2920	0.0936	5.39E-06	ebi-a-GCST90002070	CD4 on activated & secreting CD4 regulatory T cell || id:ebi-a-GCST90002070	TRUE	reported	2	TRUE			0.007068447	2920	5.86E-06	201478	TRUE	1.14E-05	0.008039934	23.65067664	34.63168137	20.77255917
rs11615628	A	G	A	G	-0.2367	0.0205026	0.2466	0.288299	FALSE	FALSE	FALSE	gen_samplesize_fix_head	12	6794465	0.277116	0.0188648	201478	outcome	TRUE	reported	textfile	12	6903631	2920	0.03149	7.48E-14	ebi-a-GCST90002070	CD4 on activated & secreting CD4 regulatory T cell || id:ebi-a-GCST90002070	TRUE	reported	2	TRUE			0.018994907	2920	5.86E-06	201478	TRUE	2.71E-13	0.020818297	62.03934408	34.63168137	56.50035734
rs117190770	A	T	A	T	-0.3413	-0.153539	0.0435	0.00976645	FALSE	TRUE	FALSE	gen_samplesize_fix_head	10	84697602	0.0822887	0.0883648	201478	outcome	TRUE	reported	textfile	10	86457358	2920	0.06769	4.90E-07	ebi-a-GCST90002070	CD4 on activated & secreting CD4 regulatory T cell || id:ebi-a-GCST90002070	TRUE	reported	2	TRUE			0.008637159	2920	1.50E-05	201478	TRUE	1.67E-06	0.009693415	28.56225053	34.63168137	25.4228098
rs117421233	A	G	A	G	-0.4791	0.00484463	0.0185	0.0211868	FALSE	FALSE	FALSE	gen_samplesize_fix_head	10	83870694	0.935478	0.0598439	201478	outcome	TRUE	reported	textfile	10	85630450	2920	0.1027	3.21E-06	ebi-a-GCST90002070	CD4 on activated & secreting CD4 regulatory T cell || id:ebi-a-GCST90002070	TRUE	reported	2	TRUE			0.007402854	2920	3.25E-08	201478	TRUE	3.92E-06	0.008335744	24.52816154	34.63168137	21.76263381
rs12039573	T	C	T	C	-0.1519	-0.041614	0.2421	0.221618	FALSE	FALSE	FALSE	gen_samplesize_fix_head	1	20615022	0.0418071	0.0204448	201478	outcome	TRUE	reported	textfile	1	20941515	2920	0.0321	2.32E-06	ebi-a-GCST90002070	CD4 on activated & secreting CD4 regulatory T cell || id:ebi-a-GCST90002070	TRUE	reported	2	TRUE			0.00761553	2920	2.06E-05	201478	TRUE	8.66E-06	0.008467442	24.91899645	34.63168137	22.39264953
rs12529806	A	T	A	T	0.1369	-0.00165828	0.2825	0.235104	FALSE	TRUE	FALSE	gen_samplesize_fix_head	6	108095643	0.934455	0.0201636	201478	outcome	TRUE	reported	textfile	6	108416847	2920	0.03083	9.30E-06	ebi-a-GCST90002070	CD4 on activated & secreting CD4 regulatory T cell || id:ebi-a-GCST90002070	TRUE	reported	2	TRUE			0.006711966	2920	3.36E-08	201478	TRUE	1.12E-05	0.007597614	22.3395663	34.63168137	19.71786309
rs12772333	A	G	A	G	0.2259	-0.0342787	0.0839	0.0387589	FALSE	FALSE	FALSE	gen_samplesize_fix_head	10	106020109	0.442956	0.0446796	201478	outcome	TRUE	reported	textfile	10	107779867	2920	0.04969	5.67E-06	ebi-a-GCST90002070	CD4 on activated & secreting CD4 regulatory T cell || id:ebi-a-GCST90002070	TRUE	reported	2	TRUE			0.007033054	2920	2.92E-06	201478	TRUE	1.01E-05	0.007844537	23.0713422	34.63168137	20.66781038
rs139628646	C	G	C	G	2.294	-0.108815	0.001	0.0107909	FALSE	TRUE	FALSE	gen_samplesize_fix_head	4	8952207	0.223303	0.0893541	201478	outcome	TRUE	reported	textfile	4	8953933	2920	0.5014	4.96E-06	ebi-a-GCST90002070	CD4 on activated & secreting CD4 regulatory T cell || id:ebi-a-GCST90002070	TRUE	reported	2	TRUE			0.007122436	2920	7.36E-06	201478	TRUE	1.13E-05	0.010514347	31.00688204	34.63168137	20.93235868
rs143928375	A	G	A	G	-0.3543	0.197141	0.0327	0.000475048	FALSE	FALSE	FALSE	gen_samplesize_fix_head	10	88482297	0.626419	0.404996	201478	outcome	TRUE	reported	textfile	10	90242054	2920	0.07855	6.72E-06	ebi-a-GCST90002070	CD4 on activated & secreting CD4 regulatory T cell || id:ebi-a-GCST90002070	TRUE	reported	2	TRUE			0.006923843	2920	1.18E-06	201478	TRUE	1.01E-05	0.007941111	23.35764617	34.63168137	20.34463609
rs150643215	C	G	C	G	-0.4284	-0.0291111	0.0228	0.0211005	FALSE	TRUE	FALSE	gen_samplesize_fix_head	7	20251395	0.627721	0.0600306	201478	outcome	TRUE	reported	textfile	7	20291018	2920	0.09159	3.03E-06	ebi-a-GCST90002070	CD4 on activated & secreting CD4 regulatory T cell || id:ebi-a-GCST90002070	TRUE	reported	2	TRUE			0.007441724	2920	1.17E-06	201478	TRUE	4.66E-06	0.008178002	24.06017471	34.63168137	21.87775761
rs16938946	T	A	T	A	-0.1635	0.00328007	0.1952	0.0999046	FALSE	TRUE	FALSE	gen_samplesize_fix_head	8	74775652	0.908052	0.0283999	201478	outcome	TRUE	reported	textfile	8	75687887	2920	0.03474	2.66E-06	ebi-a-GCST90002070	CD4 on activated & secreting CD4 regulatory T cell || id:ebi-a-GCST90002070	TRUE	reported	2	TRUE			0.007533666	2920	6.62E-08	201478	TRUE	3.28E-06	0.00839911	24.71619828	34.63168137	22.15010992
rs189810664	T	C	T	C	2.389	0.307597	7.00E-04	0.00137658	FALSE	FALSE	FALSE	gen_samplesize_fix_head	9	94239670	0.203845	0.242074	201478	outcome	TRUE	reported	textfile	9	97001952	2920	0.5095	2.86E-06	ebi-a-GCST90002070	CD4 on activated & secreting CD4 regulatory T cell || id:ebi-a-GCST90002070	TRUE	reported	2	TRUE			0.007478228	2920	8.01E-06	201478	TRUE	6.89E-06	0.007984656	23.48676057	34.63168137	21.98588352
rs2299912	G	A	G	A	0.1382	0.0239652	0.2582	0.188182	FALSE	FALSE	FALSE	gen_samplesize_fix_head	14	77546389	0.272061	0.0218197	201478	outcome	TRUE	reported	textfile	14	78012732	2920	0.03107	8.95E-06	ebi-a-GCST90002070	CD4 on activated & secreting CD4 regulatory T cell || id:ebi-a-GCST90002070	TRUE	reported	2	TRUE			0.006734628	2920	5.99E-06	201478	TRUE	1.88E-05	0.00731626	21.50619246	34.63168137	19.78488725
rs41266967	T	C	T	C	-0.7832	0.0278588	0.0063	0.0175843	FALSE	FALSE	FALSE	gen_samplesize_fix_head	2	240590368	0.667056	0.0647589	201478	outcome	TRUE	reported	textfile	2	241529785	2920	0.1769	9.85E-06	ebi-a-GCST90002070	CD4 on activated & secreting CD4 regulatory T cell || id:ebi-a-GCST90002070	TRUE	reported	2	TRUE			0.006672626	2920	9.19E-07	201478	TRUE	1.43E-05	0.007680176	22.58420528	34.63168137	19.60151737
rs442391	T	C	T	C	0.2888	0.0300818	0.0825	0.00285655	FALSE	FALSE	FALSE	gen_samplesize_fix_head	6	31713512	0.852341	0.161615	201478	outcome	TRUE	reported	textfile	6	31681289	2920	0.05434	1.15E-07	ebi-a-GCST90002070	CD4 on activated & secreting CD4 regulatory T cell || id:ebi-a-GCST90002070	TRUE	reported	2	TRUE			0.009587075	2920	1.72E-07	201478	TRUE	1.56E-07	0.012626541	37.31541135	34.63168137	28.24587999
rs56216313	A	G	A	G	0.2407	0.0350909	0.0813	0.153298	FALSE	FALSE	FALSE	gen_samplesize_fix_head	7	141353745	0.137555	0.023631	201478	outcome	TRUE	reported	textfile	7	141053545	2920	0.05018	1.69E-06	ebi-a-GCST90002070	CD4 on activated & secreting CD4 regulatory T cell || id:ebi-a-GCST90002070	TRUE	reported	2	TRUE			0.007823383	2920	1.09E-05	201478	TRUE	4.70E-06	0.008654589	25.47456197	34.63168137	23.00863563
rs60409747	G	A	G	A	-0.3436	-0.0668546	0.033	0.0296374	FALSE	FALSE	FALSE	gen_samplesize_fix_head	5	39751709	0.19186	0.0512258	201478	outcome	TRUE	reported	textfile	5	39751811	2920	0.07589	6.21E-06	ebi-a-GCST90002070	CD4 on activated & secreting CD4 regulatory T cell || id:ebi-a-GCST90002070	TRUE	reported	2	TRUE			0.006976083	2920	8.45E-06	201478	TRUE	1.47E-05	0.007534887	22.15372487	34.63168137	20.49921378
rs6875686	A	G	A	G	-0.8032	-0.11029	0.006	0.0397373	FALSE	FALSE	FALSE	gen_samplesize_fix_head	5	157925494	0.0113183	0.0435461	201478	outcome	TRUE	reported	textfile	5	157352502	2920	0.1766	5.66E-06	ebi-a-GCST90002070	CD4 on activated & secreting CD4 regulatory T cell || id:ebi-a-GCST90002070	TRUE	reported	2	TRUE			0.007039031	2920	3.18E-05	201478	TRUE	2.59E-05	0.007695114	22.62846984	34.63168137	20.68549896
rs7249811	G	T	G	T	-0.2483	-0.0083629	0.0661	0.0923942	FALSE	FALSE	FALSE	gen_samplesize_fix_head	19	54575846	0.777016	0.0295289	201478	outcome	TRUE	reported	textfile	19	55087313	2920	0.05526	7.27E-06	ebi-a-GCST90002070	CD4 on activated & secreting CD4 regulatory T cell || id:ebi-a-GCST90002070	TRUE	reported	2	TRUE			0.006871504	2920	3.98E-07	201478	TRUE	9.81E-06	0.007611763	22.38148763	34.63168137	20.18978425
rs72815248	T	C	T	C	-0.3188	-0.00831577	0.0394	0.117395	FALSE	FALSE	FALSE	gen_samplesize_fix_head	16	54459960	0.752768	0.0264	201478	outcome	TRUE	reported	textfile	16	54493872	2920	0.07141	8.35E-06	ebi-a-GCST90002070	CD4 on activated & secreting CD4 regulatory T cell || id:ebi-a-GCST90002070	TRUE	reported	2	TRUE			0.006783863	2920	4.92E-07	201478	TRUE	1.14E-05	0.007693172	22.62271545	34.63168137	19.93051676
rs74800155	G	A	G	A	0.1461	0.00273414	0.2493	0.19991	FALSE	FALSE	FALSE	gen_samplesize_fix_head	9	24765048	0.898603	0.0214566	201478	outcome	TRUE	reported	textfile	9	24765046	2920	0.03168	4.17E-06	ebi-a-GCST90002070	CD4 on activated & secreting CD4 regulatory T cell || id:ebi-a-GCST90002070	TRUE	reported	2	TRUE			0.007235872	2920	8.06E-08	201478	TRUE	5.18E-06	0.007989491	23.50109708	34.63168137	21.26816819
rs75040387	G	T	G	T	0.191	-0.0356175	0.1135	0.0757221	FALSE	FALSE	FALSE	gen_samplesize_fix_head	11	87249566	0.26635	0.0320442	201478	outcome	TRUE	reported	textfile	11	86960608	2920	0.04315	9.90E-06	ebi-a-GCST90002070	CD4 on activated & secreting CD4 regulatory T cell || id:ebi-a-GCST90002070	TRUE	reported	2	TRUE			0.00666981	2920	6.13E-06	201478	TRUE	2.08E-05	0.007341272	21.58025906	34.63168137	19.5931893
rs7744589	T	C	T	C	0.699	0.0450508	0.0082	0.0700117	FALSE	FALSE	FALSE	gen_samplesize_fix_head	6	6051281	0.175027	0.0332177	201478	outcome	TRUE	reported	textfile	6	6051514	2920	0.1531	5.21E-06	ebi-a-GCST90002070	CD4 on activated & secreting CD4 regulatory T cell || id:ebi-a-GCST90002070	TRUE	reported	2	TRUE			0.007092956	2920	9.13E-06	201478	TRUE	1.27E-05	0.007947349	23.37614375	34.63168137	20.84509939
rs78697264	T	A	T	A	-1.413	-0.131645	0.0019	0.0461376	FALSE	TRUE	FALSE	gen_samplesize_fix_head	4	39275918	0.00178193	0.0421351	201478	outcome	TRUE	reported	textfile	4	39277538	2920	0.3158	7.94E-06	ebi-a-GCST90002070	CD4 on activated & secreting CD4 regulatory T cell || id:ebi-a-GCST90002070	TRUE	reported	2	TRUE			0.006814051	2920	4.84E-05	201478	TRUE	4.84E-05	0.007572547	22.26529707	34.63168137	20.01981557
rs79998393	A	C	A	C	1.59	0.11167	0.0017	0.0158737	FALSE	FALSE	FALSE	gen_samplesize_fix_head	10	25065164	0.106029	0.0690896	201478	outcome	TRUE	reported	textfile	10	25354093	2920	0.322	8.32E-07	ebi-a-GCST90002070	CD4 on activated & secreting CD4 regulatory T cell || id:ebi-a-GCST90002070	TRUE	reported	2	TRUE			0.008286733	2920	1.30E-05	201478	TRUE	2.58E-06	0.008580928	25.25586544	34.63168137	24.38273986
rs80210412	T	G	T	G	-0.5718	-0.0803892	0.0134	0.00522249	FALSE	FALSE	FALSE	gen_samplesize_fix_head	11	21397787	0.499976	0.119179	201478	outcome	TRUE	reported	textfile	11	21419333	2920	0.1198	1.90E-06	ebi-a-GCST90002070	CD4 on activated & secreting CD4 regulatory T cell || id:ebi-a-GCST90002070	TRUE	reported	2	TRUE			0.007746615	2920	2.26E-06	201478	TRUE	3.30E-06	0.008644984	25.44604475	34.63168137	22.78109871
rs831657	G	A	G	A	0.1428	-0.00538527	0.7147	0.885625	FALSE	FALSE	FALSE	gen_samplesize_fix_head	5	16286864	0.841147	0.0268691	201478	outcome	TRUE	reported	textfile	5	16286973	2920	0.0303	2.55E-06	ebi-a-GCST90002070	CD4 on activated & secreting CD4 regulatory T cell || id:ebi-a-GCST90002070	TRUE	reported	2	TRUE			0.007554272	2920	1.99E-07	201478	TRUE	3.34E-06	0.008315952	24.46943403	34.63168137	22.21115577
rs9898118	C	T	C	T	-0.133	0.00285417	0.3274	0.387521	FALSE	FALSE	FALSE	gen_samplesize_fix_head	17	79125196	0.870382	0.0174916	201478	outcome	TRUE	reported	textfile	17	77121278	2920	0.02922	5.52E-06	ebi-a-GCST90002070	CD4 on activated & secreting CD4 regulatory T cell || id:ebi-a-GCST90002070	TRUE	reported	2	TRUE			0.007049933	2920	1.32E-07	201478	TRUE	7.01E-06	0.007790562	22.91135369	34.63168137	20.71776291
rs11251654	A	G	A	G	0.1804	-0.0199508	0.1392	0.13626	FALSE	FALSE	FALSE	gen_samplesize_fix_head	10	3033580	0.423264	0.0249145	201478	outcome	TRUE	reported	textfile	10	3075772	2871	0.0401	7.13E-06	ebi-a-GCST90002106	HLA DR on Dendritic Cell || id:ebi-a-GCST90002106	TRUE	reported	2	TRUE			0.007004883	2871	3.18E-06	201478	TRUE	1.26E-05	0.007799101	22.55150279	34.63168137	20.23877961
rs116007826	G	A	G	A	0.8336	-0.145377	0.0686	0.000842334	FALSE	FALSE	FALSE	gen_samplesize_fix_head	6	31601968	0.623723	0.296338	201478	outcome	TRUE	reported	textfile	6	31569745	2871	0.06047	6.52E-42	ebi-a-GCST90002106	HLA DR on Dendritic Cell || id:ebi-a-GCST90002106	TRUE	reported	2	TRUE			0.062122784	2871	1.19E-06	201478	TRUE	2.02E-41	0.088798526	279.5901657	34.63168137	190.0358224
rs11644019	T	C	T	C	-0.1978	-0.0085783	0.1398	0.209783	FALSE	FALSE	FALSE	gen_samplesize_fix_head	16	10769557	0.682075	0.0209414	201478	outcome	TRUE	reported	textfile	16	10863414	2871	0.04003	8.18E-07	ebi-a-GCST90002106	HLA DR on Dendritic Cell || id:ebi-a-GCST90002106	TRUE	reported	2	TRUE			0.008438601	2871	8.33E-07	201478	TRUE	1.23E-06	0.00940999	27.25371966	34.63168137	24.41638669
rs117673964	T	A	T	A	0.5167	0.0348477	0.0171	0.0209668	FALSE	TRUE	FALSE	gen_samplesize_fix_head	8	59277703	0.565981	0.0607125	201478	outcome	TRUE	reported	textfile	8	60190262	2871	0.1143	6.43E-06	ebi-a-GCST90002106	HLA DR on Dendritic Cell || id:ebi-a-GCST90002106	TRUE	reported	2	TRUE			0.007072476	2871	1.64E-06	201478	TRUE	1.01E-05	0.008974543	25.98113395	34.63168137	20.43546208
rs12140470	A	C	A	C	-0.1759	-0.022112	0.1637	0.251438	FALSE	FALSE	FALSE	gen_samplesize_fix_head	1	115140476	0.261188	0.0196798	201478	outcome	TRUE	reported	textfile	1	115683097	2871	0.03703	2.13E-06	ebi-a-GCST90002106	HLA DR on Dendritic Cell || id:ebi-a-GCST90002106	TRUE	reported	2	TRUE			0.007803535	2871	6.27E-06	201478	TRUE	4.72E-06	0.008471737	24.51308103	34.63168137	22.56442416
rs140657974	A	G	A	G	0.7849	0.326587	0.0084	0.00335267	FALSE	FALSE	FALSE	gen_samplesize_fix_head	16	7960584	0.0333949	0.153521	201478	outcome	TRUE	reported	textfile	16	8010586	2871	0.1496	1.67E-07	ebi-a-GCST90002106	HLA DR on Dendritic Cell || id:ebi-a-GCST90002106	TRUE	reported	2	TRUE			0.009503593	2871	2.25E-05	201478	TRUE	7.48E-07	0.010263003	29.74987885	34.63168137	27.52741759
rs17794301	G	C	G	C	1.097	-0.0963163	0.0033	0.0151872	FALSE	TRUE	FALSE	gen_samplesize_fix_head	16	6035212	0.171528	0.0704421	201478	outcome	TRUE	reported	textfile	16	6085213	2871	0.235	3.16E-06	ebi-a-GCST90002106	HLA DR on Dendritic Cell || id:ebi-a-GCST90002106	TRUE	reported	2	TRUE			0.007538082	2871	9.28E-06	201478	TRUE	7.95E-06	0.007916289	22.89306167	34.63168137	21.79101856
rs191565346	A	G	A	G	0.9225	-0.0732519	0.0044	0.00363776	FALSE	FALSE	FALSE	gen_samplesize_fix_head	13	89711412	0.611682	0.144289	201478	outcome	TRUE	reported	textfile	13	90363666	2871	0.1971	3.01E-06	ebi-a-GCST90002106	HLA DR on Dendritic Cell || id:ebi-a-GCST90002106	TRUE	reported	2	TRUE			0.007577493	2871	1.28E-06	201478	TRUE	4.64E-06	0.007455904	21.55167591	34.63168137	21.90581931
rs34039593	G	T	G	T	1.075	0.0618931	0.1174	0.150605	FALSE	FALSE	FALSE	gen_samplesize_fix_head	6	32602534	0.00829488	0.0234459	201478	outcome	TRUE	reported	textfile	6	32570311	2871	0.04613	3.67E-110	ebi-a-GCST90002106	HLA DR on Dendritic Cell || id:ebi-a-GCST90002106	TRUE	reported	2	TRUE			0.159159662	2871	3.46E-05	201478	TRUE	1.07E-108	0.239485346	903.4453891	34.63168137	543.062756
rs34618458	C	A	C	A	1.681	0.161363	0.0021	0.0075121	FALSE	FALSE	FALSE	gen_samplesize_fix_head	7	767311	0.110779	0.101187	201478	outcome	TRUE	reported	textfile	7	806948	2871	0.3454	1.19E-06	ebi-a-GCST90002106	HLA DR on Dendritic Cell || id:ebi-a-GCST90002106	TRUE	reported	2	TRUE			0.008188219	2871	1.26E-05	201478	TRUE	3.55E-06	0.011843273	34.38558811	34.63168137	23.6859474
rs362522	T	C	T	C	0.3225	0.0264782	0.1553	0.389208	FALSE	FALSE	FALSE	gen_samplesize_fix_head	6	29577431	0.129435	0.017462	201478	outcome	TRUE	reported	textfile	6	29545208	2871	0.04073	3.42E-15	ebi-a-GCST90002106	HLA DR on Dendritic Cell || id:ebi-a-GCST90002106	TRUE	reported	2	TRUE			0.021385129	2871	1.14E-05	201478	TRUE	1.97E-14	0.027287477	80.48397632	34.63168137	62.69466957
rs4085480	A	G	A	G	0.3553	-0.03779	0.032	0.0702814	FALSE	FALSE	FALSE	gen_samplesize_fix_head	8	61239311	0.254155	0.03314	201478	outcome	TRUE	reported	textfile	8	62151870	2871	0.07792	5.34E-06	ebi-a-GCST90002106	HLA DR on Dendritic Cell || id:ebi-a-GCST90002106	TRUE	reported	2	TRUE			0.00719492	2871	6.45E-06	201478	TRUE	1.15E-05	0.007820702	22.61445539	34.63168137	20.79182098
rs55971447	T	C	T	C	-0.3418	-0.0512265	0.2372	0.107555	FALSE	FALSE	FALSE	gen_samplesize_fix_head	1	161545536	0.0611238	0.0273559	201478	outcome	TRUE	reported	textfile	1	161515326	2871	0.03192	2.91E-26	ebi-a-GCST90002106	HLA DR on Dendritic Cell || id:ebi-a-GCST90002106	TRUE	reported	2	TRUE			0.038429857	2871	1.74E-05	201478	TRUE	4.68E-25	0.042276544	126.6455417	34.63168137	114.6616934
rs66680090	G	A	G	A	-0.1532	0.0036495	0.2067	0.211138	FALSE	FALSE	FALSE	gen_samplesize_fix_head	6	18520298	0.862385	0.0210541	201478	outcome	TRUE	reported	textfile	6	18520529	2871	0.03417	7.64E-06	ebi-a-GCST90002106	HLA DR on Dendritic Cell || id:ebi-a-GCST90002106	TRUE	reported	2	TRUE			0.006957685	2871	1.49E-07	201478	TRUE	9.63E-06	0.00769707	22.25418694	34.63168137	20.10145866
rs7204799	G	C	G	C	0.4473	-0.0273004	0.9713	0.935506	FALSE	TRUE	FALSE	gen_samplesize_fix_head	16	10910692	0.431459	0.0347025	201478	outcome	TRUE	reported	textfile	16	11004549	2871	0.08344	8.96E-08	ebi-a-GCST90002106	HLA DR on Dendritic Cell || id:ebi-a-GCST90002106	TRUE	reported	2	TRUE			0.009917225	2871	3.07E-06	201478	TRUE	1.79E-07	0.011154833	32.36423385	34.63168137	28.73751464
rs7748976	A	G	A	G	0.2659	0.00426801	0.1365	0.285934	FALSE	FALSE	FALSE	gen_samplesize_fix_head	6	33922674	0.820483	0.0188081	201478	outcome	TRUE	reported	textfile	6	33890451	2871	0.04133	1.44E-10	ebi-a-GCST90002106	HLA DR on Dendritic Cell || id:ebi-a-GCST90002106	TRUE	reported	2	TRUE			0.014221799	2871	2.56E-07	201478	TRUE	2.22E-10	0.016667162	48.62858913	34.63168137	41.39099477
rs9267650	T	A	T	A	-0.3215	0.0461299	0.2882	0.0230636	FALSE	TRUE	FALSE	gen_samplesize_fix_head	6	31857135	0.421107	0.0573396	201478	outcome	TRUE	reported	textfile	6	31824912	2871	0.0367	3.25E-18	ebi-a-GCST90002106	HLA DR on Dendritic Cell || id:ebi-a-GCST90002106	TRUE	reported	2	TRUE			0.026051648	2871	3.21E-06	201478	TRUE	1.10E-17	0.042407621	127.0555901	34.63168137	76.74141912
rs9296042	T	C	T	C	-0.3191	-0.0415655	0.5014	0.504372	FALSE	FALSE	FALSE	gen_samplesize_fix_head	6	32768228	0.0147069	0.0170384	201478	outcome	TRUE	reported	textfile	6	32736005	2871	0.03045	3.03E-25	ebi-a-GCST90002106	HLA DR on Dendritic Cell || id:ebi-a-GCST90002106	TRUE	reported	2	TRUE			0.036866749	2871	2.95E-05	201478	TRUE	9.22E-24	0.050912006	153.9020045	34.63168137	109.8193868
rs10815977	A	G	A	G	0.1394	0.0129314	0.7724	0.438769	FALSE	FALSE	FALSE	gen_samplesize_fix_head	9	8860355	0.452456	0.0172115	201478	outcome	TRUE	reported	textfile	9	8860355	3060	0.0305	5.08E-06	ebi-a-GCST90002115	HLA DR on HLA DR+ CD8+ T cell || id:ebi-a-GCST90002115	TRUE	reported	2	TRUE			0.006784718	3060	2.80E-06	201478	TRUE	9.06E-06	0.006832349	21.03705691	34.63168137	20.88939532
rs111484143	G	C	G	C	0.2877	0.0371602	0.0466	0.0940223	FALSE	TRUE	FALSE	gen_samplesize_fix_head	13	93035402	0.203007	0.0291903	201478	outcome	TRUE	reported	textfile	13	93687655	3060	0.06162	3.15E-06	ebi-a-GCST90002115	HLA DR on HLA DR+ CD8+ T cell || id:ebi-a-GCST90002115	TRUE	reported	2	TRUE			0.007078056	3060	8.04E-06	201478	TRUE	7.75E-06	0.007354799	22.65761627	34.63168137	21.79898818
rs115681509	A	G	A	G	-0.1558	-0.0414121	0.1634	0.0846776	FALSE	FALSE	FALSE	gen_samplesize_fix_head	4	25795055	0.178662	0.0307923	201478	outcome	TRUE	reported	textfile	4	25796677	3060	0.03507	9.20E-06	ebi-a-GCST90002115	HLA DR on HLA DR+ CD8+ T cell || id:ebi-a-GCST90002115	TRUE	reported	2	TRUE			0.006412568	3060	8.98E-06	201478	TRUE	2.24E-05	0.006636435	20.42979783	34.63168137	19.73619261
rs11651658	C	T	C	T	0.2484	0.0266015	0.0623	0.09944	FALSE	FALSE	FALSE	gen_samplesize_fix_head	17	66202522	0.35001	0.0284639	201478	outcome	TRUE	reported	textfile	17	64198640	3060	0.05207	1.92E-06	ebi-a-GCST90002115	HLA DR on HLA DR+ CD8+ T cell || id:ebi-a-GCST90002115	TRUE	reported	2	TRUE			0.007387041	3060	4.34E-06	201478	TRUE	3.95E-06	0.007209168	22.20572026	34.63168137	22.75768216
rs11651897	G	A	G	A	0.3236	0.154002	0.0373	0.0040458	FALSE	FALSE	FALSE	gen_samplesize_fix_head	17	66743853	0.260634	0.136903	201478	outcome	TRUE	reported	textfile	17	64739971	3060	0.06724	1.57E-06	ebi-a-GCST90002115	HLA DR on HLA DR+ CD8+ T cell || id:ebi-a-GCST90002115	TRUE	reported	2	TRUE			0.007517046	3060	6.28E-06	201478	TRUE	3.62E-06	0.007520502	23.17195957	34.63168137	23.16122984
rs142342151	C	A	C	A	-0.6523	-0.051768	0.0083	0.0110401	FALSE	FALSE	FALSE	gen_samplesize_fix_head	14	104381321	0.542494	0.0849984	201478	outcome	TRUE	reported	textfile	14	104847658	3060	0.1423	4.77E-06	ebi-a-GCST90002115	HLA DR on HLA DR+ CD8+ T cell || id:ebi-a-GCST90002115	TRUE	reported	2	TRUE			0.006824541	3060	1.84E-06	201478	TRUE	7.85E-06	0.007004597	21.5711551	34.63168137	21.01284983
rs147748599	A	G	A	G	0.2621	-0.0688169	0.0577	0.0239245	FALSE	FALSE	FALSE	gen_samplesize_fix_head	17	65505055	0.223881	0.0565802	201478	outcome	TRUE	reported	textfile	17	63501173	3060	0.05518	2.13E-06	ebi-a-GCST90002115	HLA DR on HLA DR+ CD8+ T cell || id:ebi-a-GCST90002115	TRUE	reported	2	TRUE			0.007323872	3060	7.34E-06	201478	TRUE	5.14E-06	0.007470145	23.01563406	34.63168137	22.56163919
rs1927344	A	G	A	G	-0.1286	-0.0232008	0.7258	0.610801	FALSE	FALSE	FALSE	gen_samplesize_fix_head	13	110400872	0.183296	0.0174354	201478	outcome	TRUE	reported	textfile	13	111053219	3060	0.02864	7.38E-06	ebi-a-GCST90002115	HLA DR on HLA DR+ CD8+ T cell || id:ebi-a-GCST90002115	TRUE	reported	2	TRUE			0.006550047	3060	8.79E-06	201478	TRUE	1.80E-05	0.006582583	20.26292133	34.63168137	20.16210675
rs2820900	C	G	C	G	0.1343	-0.00249526	0.267	0.26309	FALSE	TRUE	FALSE	gen_samplesize_fix_head	9	7206216	0.897849	0.0194366	201478	outcome	TRUE	reported	textfile	9	7206216	3060	0.02921	4.46E-06	ebi-a-GCST90002115	HLA DR on HLA DR+ CD8+ T cell || id:ebi-a-GCST90002115	TRUE	reported	2	TRUE			0.006865301	3060	8.18E-08	201478	TRUE	5.58E-06	0.007059879	21.74261014	34.63168137	21.1392177
rs403027	T	C	T	C	-0.1268	-0.0197268	0.2953	0.289007	FALSE	FALSE	FALSE	gen_samplesize_fix_head	19	11295782	0.293858	0.0187929	201478	outcome	TRUE	reported	textfile	19	11406458	3060	0.02848	8.86E-06	ebi-a-GCST90002115	HLA DR on HLA DR+ CD8+ T cell || id:ebi-a-GCST90002115	TRUE	reported	2	TRUE			0.006440432	3060	5.47E-06	201478	TRUE	1.83E-05	0.006691696	20.60106329	34.63168137	19.82250505
rs62450275	G	A	G	A	-0.1455	0.0224183	0.2018	0.328709	FALSE	FALSE	FALSE	gen_samplesize_fix_head	7	15259102	0.216395	0.0181353	201478	outcome	TRUE	reported	textfile	7	15298727	3060	0.03221	6.47E-06	ebi-a-GCST90002115	HLA DR on HLA DR+ CD8+ T cell || id:ebi-a-GCST90002115	TRUE	reported	2	TRUE			0.006628553	3060	7.58E-06	201478	TRUE	1.51E-05	0.006820071	20.99899036	34.63168137	20.40537296
rs6498116	T	A	T	A	-0.1326	-0.0179123	0.2333	0.244623	FALSE	TRUE	FALSE	gen_samplesize_fix_head	16	10875425	0.364386	0.0197481	201478	outcome	TRUE	reported	textfile	16	10969282	3060	0.02979	8.89E-06	ebi-a-GCST90002115	HLA DR on HLA DR+ CD8+ T cell || id:ebi-a-GCST90002115	TRUE	reported	2	TRUE			0.006437301	3060	4.08E-06	201478	TRUE	1.70E-05	0.006290096	19.35686889	34.63168137	19.81280849
rs7026621	C	T	C	T	0.4215	0.0405132	0.9752	0.971561	FALSE	FALSE	FALSE	gen_samplesize_fix_head	9	29448510	0.431926	0.05155	201478	outcome	TRUE	reported	textfile	9	29448508	3060	0.08249	3.43E-07	ebi-a-GCST90002115	HLA DR on HLA DR+ CD8+ T cell || id:ebi-a-GCST90002115	TRUE	reported	2	TRUE			0.008465699	3060	3.07E-06	201478	TRUE	6.79E-07	0.008593509	26.50673584	34.63168137	26.10913902
rs73211935	T	C	T	C	0.5054	0.089672	0.015	0.0395826	FALSE	FALSE	FALSE	gen_samplesize_fix_head	12	117609420	0.043376	0.0443905	201478	outcome	TRUE	reported	textfile	12	118047225	3060	0.107	2.40E-06	ebi-a-GCST90002115	HLA DR on HLA DR+ CD8+ T cell || id:ebi-a-GCST90002115	TRUE	reported	2	TRUE			0.007242833	3060	2.03E-05	201478	TRUE	9.23E-06	0.007547932	23.25711821	34.63168137	22.31017207
rs73513895	T	C	T	C	-0.3617	0.0668479	0.0278	0.0124934	FALSE	FALSE	FALSE	gen_samplesize_fix_head	16	10717957	0.389107	0.0776183	201478	outcome	TRUE	reported	textfile	16	10811814	3060	0.07952	5.63E-06	ebi-a-GCST90002115	HLA DR on HLA DR+ CD8+ T cell || id:ebi-a-GCST90002115	TRUE	reported	2	TRUE			0.006720142	3060	3.68E-06	201478	TRUE	1.07E-05	0.007071759	21.77945679	34.63168137	20.68922748
rs7406446	A	C	A	C	-0.1188	0.0128235	0.6412	0.592718	FALSE	FALSE	FALSE	gen_samplesize_fix_head	17	83021286	0.458394	0.0172942	201478	outcome	TRUE	reported	textfile	17	80979162	3060	0.02664	8.55E-06	ebi-a-GCST90002115	HLA DR on HLA DR+ CD8+ T cell || id:ebi-a-GCST90002115	TRUE	reported	2	TRUE			0.006461179	3060	2.73E-06	201478	TRUE	1.49E-05	0.006493948	19.98829679	34.63168137	19.88677867
rs74171655	C	T	C	T	-0.3683	-0.0357252	0.0299	0.0715721	FALSE	FALSE	FALSE	gen_samplesize_fix_head	20	17925846	0.282698	0.0332551	201478	outcome	TRUE	reported	textfile	20	17906490	3060	0.07572	1.21E-06	ebi-a-GCST90002115	HLA DR on HLA DR+ CD8+ T cell || id:ebi-a-GCST90002115	TRUE	reported	2	TRUE			0.00767711	3060	5.73E-06	201478	TRUE	2.74E-06	0.007869029	24.25434776	34.63168137	23.65822878
rs76623705	G	C	G	C	0.6862	0.0475334	0.0069	0.0238281	FALSE	TRUE	FALSE	gen_samplesize_fix_head	2	67397667	0.393864	0.0557491	201478	outcome	TRUE	reported	textfile	2	67624799	3060	0.153	7.59E-06	ebi-a-GCST90002115	HLA DR on HLA DR+ CD8+ T cell || id:ebi-a-GCST90002115	TRUE	reported	2	TRUE			0.006534822	3060	3.61E-06	201478	TRUE	1.42E-05	0.006453176	19.86198444	34.63168137	20.11493186
rs9388722	G	A	G	A	0.1237	0.00153481	0.5374	0.520402	FALSE	FALSE	FALSE	gen_samplesize_fix_head	6	129661140	0.928493	0.0171028	201478	outcome	TRUE	reported	textfile	6	129982285	3060	0.02574	1.60E-06	ebi-a-GCST90002115	HLA DR on HLA DR+ CD8+ T cell || id:ebi-a-GCST90002115	TRUE	reported	2	TRUE			0.007495786	3060	4.00E-08	201478	TRUE	2.01E-06	0.007608038	23.44374175	34.63168137	23.0952312
rs9976375	A	C	A	C	0.9721	0.0598922	0.0038	0.00553941	FALSE	FALSE	FALSE	gen_samplesize_fix_head	21	16638220	0.605268	0.115882	201478	outcome	TRUE	reported	textfile	21	18010539	3060	0.2095	3.62E-06	ebi-a-GCST90002115	HLA DR on HLA DR+ CD8+ T cell || id:ebi-a-GCST90002115	TRUE	reported	2	TRUE			0.006991483	3060	1.33E-06	201478	TRUE	5.73E-06	0.007154545	22.03625782	34.63168137	21.53048593
