# Supplementary material for: The genetic relationships between immune cell traits, circulating inflammatory proteins and preeclampsia/eclampsia
Source: Front Immunol. 2024 May 30;15:1389843. doi: 10.3389/fimmu.2024.1389843 (PMC11170637; doi:10.3389/fimmu.2024.1389843)
Supplement: Supplementary file 2 [file DataSheet_2.csv]

SNP	effect_allele.exposure	other_allele.exposure	effect_allele.outcome	other_allele.outcome	beta.exposure	beta.outcome	eaf.exposure	eaf.outcome	remove	palindromic	ambiguous	id.outcome	chr.outcome	pos.outcome	pval.outcome	se.outcome	samplesize.outcome	outcome	mr_keep.outcome	pval_origin.outcome	data_source.outcome	chr.exposure	pos.exposure	se.exposure	id.exposure	samplesize.exposure	pval.exposure	exposure	mr_keep.exposure	pval_origin.exposure	data_source.exposure	action	mr_keep	units.outcome	units.exposure	rsq.exposure	effective_n.exposure	rsq.outcome	effective_n.outcome	steiger_dir	steiger_pval	R2	F	FMean	F_pow_beta_se
rs10242459	A	G	A	G	0.0729	-0.0331273	0.8219	0.845066	FALSE	FALSE	FALSE	gen_samplesize_fix_head	7	3871648	0.159315	0.0235383	201478	outcome	TRUE	reported	textfile	7	3911280	0.0154	ebi-IPs91-GCST90274765	14729	2.2e-06	C-C motif chemokine 19 levels || id:ebi-IPs91-GCST90274765	TRUE	reported	MedicineITLab	2	TRUE			0.00151928415915709	14729	9.8309232231847e-06	201478	TRUE	2.65627963999103e-05	0.0015558508168398	22.94871976399	38.7583210711438	22.4085427559454
rs10496135	C	G	C	G	0.1856	0.072069	0.9689	0.9677772	FALSE	TRUE	FALSE	gen_samplesize_fix_head	2	66413231	0.138022	0.0485903	201478	outcome	TRUE	reported	textfile	2	66640363	0.0384	ebi-IPs91-GCST90274765	14288	1.34e-06	C-C motif chemokine 19 levels || id:ebi-IPs91-GCST90274765	TRUE	reported	MedicineITLab	2	TRUE			0.00163257541197778	14288	1.09186707260506e-05	201478	TRUE	1.80680807470084e-05	0.0020759901298688	29.7192919520649	38.7583210711438	23.3611111111111
rs111317412	A	C	A	C	-0.1236	-0.00475468	0.9429	0.9653816	FALSE	FALSE	FALSE	gen_samplesize_fix_head	14	48150001	0.919111	0.0468196	201478	outcome	TRUE	reported	textfile	14	48619204	0.0274	ebi-IPs91-GCST90274765	14288	6.45e-06	C-C motif chemokine 19 levels || id:ebi-IPs91-GCST90274765	TRUE	reported	MedicineITLab	2	TRUE			0.00142235174802972	14288	5.11874914279048e-08	201478	TRUE	1.47932474397335e-05	0.0016450105256928	23.5393428367818	38.7583210711438	20.3486600245085
rs11174279	A	T	A	T	-0.0694	0.0309066	0.1741	0.201187	FALSE	TRUE	FALSE	gen_samplesize_fix_head	12	62007612	0.145852	0.0212513	201478	outcome	TRUE	reported	textfile	12	62401393	0.0156	ebi-IPs91-GCST90274765	14730	8.64e-06	C-C motif chemokine 19 levels || id:ebi-IPs91-GCST90274765	TRUE	reported	MedicineITLab	2	TRUE			0.00134196987634326	14730	1.04979277456075e-05	201478	TRUE	9.08348649699935e-05	0.0013850810062968	20.4277671730517	38.7583210711438	19.7910913872452
rs113539352	C	G	C	G	0.4485	0.0645827	0.992	0.99948616	FALSE	TRUE	FALSE	gen_samplesize_fix_head	3	58531127	0.884593	0.444938	201478	outcome	TRUE	reported	textfile	3	58516854	0.0922	ebi-IPs91-GCST90274765	11439	1.15e-06	C-C motif chemokine 19 levels || id:ebi-IPs91-GCST90274765	TRUE	reported	MedicineITLab	2	TRUE			0.0020646827258489	11439	1.04570704290477e-07	201478	TRUE	2.64650876613798e-06	0.003192688512	36.6317322223851	38.7583210711438	23.6626321634097
rs115109204	T	C	T	C	0.3784	0.153083	0.0116	0.00456317	FALSE	FALSE	FALSE	gen_samplesize_fix_head	5	23807410	0.229169	0.127304	201478	outcome	TRUE	reported	textfile	5	23807519	0.0842	ebi-IPs91-GCST90274765	10795	6.99e-06	C-C motif chemokine 19 levels || id:ebi-IPs91-GCST90274765	TRUE	reported	MedicineITLab	2	TRUE			0.00186777248633908	10795	7.17700737806804e-06	201478	TRUE	4.0322829371834e-05	0.0032833938249728	35.5544086788381	38.7583210711438	20.1965910821988
rs11574915	A	C	A	C	-0.1464	-0.00178193	0.8639	0.846068	FALSE	FALSE	FALSE	gen_samplesize_fix_head	9	34710087	0.939925	0.0236443	201478	outcome	TRUE	reported	textfile	9	34710084	0.017	ebi-IPs91-GCST90274765	14733	7.19e-18	C-C motif chemokine 19 levels || id:ebi-IPs91-GCST90274765	TRUE	reported	MedicineITLab	2	TRUE			0.00500923184009722	14733	2.81906457843827e-08	201478	TRUE	1.16807636438997e-16	0.0050400372739968	74.6208811054367	38.7583210711438	74.162491349481
rs11877886	A	G	A	G	-0.1065	0.00684132	0.0669	0.081859	FALSE	FALSE	FALSE	gen_samplesize_fix_head	18	71559341	0.825691	0.0310642	201478	outcome	TRUE	reported	textfile	18	69226577	0.0239	ebi-IPs91-GCST90274765	14722	8.35e-06	C-C motif chemokine 19 levels || id:ebi-IPs91-GCST90274765	TRUE	reported	MedicineITLab	2	TRUE			0.00134713201446568	14722	2.4073322715726e-07	201478	TRUE	2.20426772099101e-05	0.001416066074955	20.8740516597398	38.7583210711438	19.8565326237286
rs11961362	T	C	T	C	-0.1185	-0.0242474	0.0713	0.0826282	FALSE	FALSE	FALSE	gen_samplesize_fix_head	6	80294862	0.433158	0.0309358	201478	outcome	TRUE	reported	textfile	6	81004579	0.0264	ebi-IPs91-GCST90274765	12851	7.17e-06	C-C motif chemokine 19 levels || id:ebi-IPs91-GCST90274765	TRUE	reported	MedicineITLab	2	TRUE			0.00156559366865391	12851	3.04917960916952e-06	201478	TRUE	3.19914577347636e-05	0.001859651958195	23.9391865660227	38.7583210711438	20.1478564049587
rs12521515	A	T	A	T	0.086	-0.00249874	0.861	0.831563	FALSE	TRUE	FALSE	gen_samplesize_fix_head	5	123785620	0.912375	0.0227068	201478	outcome	TRUE	reported	textfile	5	123121314	0.0192	ebi-IPs91-GCST90274765	11780	7.49e-06	C-C motif chemokine 19 levels || id:ebi-IPs91-GCST90274765	TRUE	reported	MedicineITLab	2	TRUE			0.00170052780189133	11780	6.01044908501644e-08	201478	TRUE	1.51533548871212e-05	0.001770291768	20.8874733656575	38.7583210711438	20.0629340277778
rs13212719	A	G	A	G	0.0671	0.0495818	0.8005	0.854449	FALSE	FALSE	FALSE	gen_samplesize_fix_head	6	133514298	0.0403395	0.0241833	201478	outcome	TRUE	reported	textfile	6	133835436	0.015	ebi-IPs91-GCST90274765	14288	7.7e-06	C-C motif chemokine 19 levels || id:ebi-IPs91-GCST90274765	TRUE	reported	MedicineITLab	2	TRUE			0.00139876248628622	14288	2.08632071713076e-05	201478	TRUE	0.000148234392193791	0.001438067502795	20.5738188852767	38.7583210711438	20.0107111111111
rs1328133	A	T	A	T	0.3112	-0.0106655	0.01	0.00486122	FALSE	TRUE	FALSE	gen_samplesize_fix_head	6	9709894	0.931471	0.124026	201478	outcome	TRUE	reported	textfile	6	9710127	0.0695	ebi-IPs91-GCST90274765	13422	7.55e-06	C-C motif chemokine 19 levels || id:ebi-IPs91-GCST90274765	TRUE	reported	MedicineITLab	2	TRUE			0.00149179343031003	13422	3.6704019707456e-08	201478	TRUE	1.61119174649726e-05	0.001917539712	25.7828225211117	38.7583210711438	20.0497779618032
rs138108512	A	G	A	G	-0.2939	0.00811958	0.0119	0.00561922	FALSE	FALSE	FALSE	gen_samplesize_fix_head	14	76388948	0.94474	0.117142	201478	outcome	TRUE	reported	textfile	14	76855291	0.0616	ebi-IPs91-GCST90274765	13422	1.83e-06	C-C motif chemokine 19 levels || id:ebi-IPs91-GCST90274765	TRUE	reported	MedicineITLab	2	TRUE			0.00169335959097325	13422	2.38461642358533e-08	201478	TRUE	4.20589118386317e-06	0.0020313138445838	27.3157185916646	38.7583210711438	22.7634323874178
rs138440733	A	G	A	G	-0.1724	-0.01246	0.0585	0.0627059	FALSE	FALSE	FALSE	gen_samplesize_fix_head	22	17250353	0.729681	0.0360587	201478	outcome	TRUE	reported	textfile	22	17731243	0.036	ebi-IPs91-GCST90274765	12404	1.68e-06	C-C motif chemokine 19 levels || id:ebi-IPs91-GCST90274765	TRUE	reported	MedicineITLab	2	TRUE			0.00184576093464633	12404	5.92641932146628e-07	201478	TRUE	5.03903052565644e-06	0.00327401533368	40.7377140688198	38.7583210711438	22.9334567901235
rs138618048	A	G	A	G	-0.2066	-0.0967921	0.0209	0.00877463	FALSE	FALSE	FALSE	gen_samplesize_fix_head	14	99676204	0.290879	0.0916422	201478	outcome	TRUE	reported	textfile	14	100142541	0.046	ebi-IPs91-GCST90274765	14247	7.08e-06	C-C motif chemokine 19 levels || id:ebi-IPs91-GCST90274765	TRUE	reported	MedicineITLab	2	TRUE			0.00141406041278462	14247	5.53685419543629e-06	201478	TRUE	4.74362928693887e-05	0.0017468835963128	24.9279029742721	38.7583210711438	20.1718147448015
rs1415763	C	G	C	G	0.0757	-0.0265058	0.1687	0.196444	FALSE	TRUE	FALSE	gen_samplesize_fix_head	6	124706630	0.2171	0.0214747	201478	outcome	TRUE	reported	textfile	6	125027776	0.0157	ebi-IPs91-GCST90274765	14731	1.42e-06	C-C motif chemokine 19 levels || id:ebi-IPs91-GCST90274765	TRUE	reported	MedicineITLab	2	TRUE			0.00157592025942325	14731	7.56137920319488e-06	201478	TRUE	1.48431421058374e-05	0.0016072913881038	23.7119067989744	38.7583210711438	23.248367073715
rs147708384	T	C	T	C	-0.2707	-0.0260158	0.0151	0.00600667	FALSE	FALSE	FALSE	gen_samplesize_fix_head	17	15015108	0.814642	0.110969	201478	outcome	TRUE	reported	textfile	17	14918425	0.0574	ebi-IPs91-GCST90274765	13801	2.4e-06	C-C motif chemokine 19 levels || id:ebi-IPs91-GCST90274765	TRUE	reported	MedicineITLab	2	TRUE			0.00160918393971654	13801	2.72802023382281e-07	201478	TRUE	6.74299247191239e-06	0.0021795939409902	30.1419139246839	38.7583210711438	22.240918913669
rs2070746	T	G	T	G	-0.0575	0.00142977	0.307	0.287393	FALSE	FALSE	FALSE	gen_samplesize_fix_head	19	51746449	0.939471	0.0188291	201478	outcome	TRUE	reported	textfile	19	52249702	0.0128	ebi-IPs91-GCST90274765	14288	7.05e-06	C-C motif chemokine 19 levels || id:ebi-IPs91-GCST90274765	TRUE	reported	MedicineITLab	2	TRUE			0.00141056165166822	14288	2.8618700139474e-08	201478	TRUE	1.55873433770462e-05	0.0014068159875	20.1260868982393	38.7583210711438	20.1797485351563
rs34791102	A	G	A	G	0.1238	0.00772414	0.0534	0.027754	FALSE	FALSE	FALSE	gen_samplesize_fix_head	9	35612981	0.882199	0.0521261	201478	outcome	TRUE	reported	textfile	9	35612978	0.0265	ebi-IPs91-GCST90274765	14735	2.99e-06	C-C motif chemokine 19 levels || id:ebi-IPs91-GCST90274765	TRUE	reported	MedicineITLab	2	TRUE			0.00147916112940155	14735	1.08984927713476e-07	201478	TRUE	7.82988660616883e-06	0.0015494552655072	22.8635504753899	38.7583210711438	21.824763260947
rs374784992	A	G	A	G	0.1335	-0.0081504	0.9401	0.9242607	FALSE	FALSE	FALSE	gen_samplesize_fix_head	4	118663884	0.800554	0.0322622	201478	outcome	TRUE	reported	textfile	4	119585039	0.0298	ebi-IPs91-GCST90274765	11760	7.47e-06	C-C motif chemokine 19 levels || id:ebi-IPs91-GCST90274765	TRUE	reported	MedicineITLab	2	TRUE			0.00170394629180792	11760	3.16771740389397e-07	201478	TRUE	1.75587150888172e-05	0.002007212727555	23.6482743678876	38.7583210711438	20.0691973334535
rs3792790	A	C	A	C	0.0551	-0.00282019	0.4736	0.454321	FALSE	FALSE	FALSE	gen_samplesize_fix_head	5	151062610	0.86913	0.0171166	201478	outcome	TRUE	reported	textfile	5	150442171	0.012	ebi-IPs91-GCST90274765	14288	4.4e-06	C-C motif chemokine 19 levels || id:ebi-IPs91-GCST90274765	TRUE	reported	MedicineITLab	2	TRUE			0.00147363387660719	14288	1.34740562070792e-07	201478	TRUE	1.11580843451982e-05	0.0015137730449408	21.658547845946	38.7583210711438	21.0834027777778
rs4356912	T	C	T	C	-0.0592	-0.0177296	0.6909	0.715419	FALSE	FALSE	FALSE	gen_samplesize_fix_head	4	7443119	0.348298	0.0189036	201478	outcome	TRUE	reported	textfile	4	7444846	0.0133	ebi-IPs91-GCST90274765	14288	8.54e-06	C-C motif chemokine 19 levels || id:ebi-IPs91-GCST90274765	TRUE	reported	MedicineITLab	2	TRUE			0.00138492929444834	14288	4.36599888849085e-06	201478	TRUE	4.93291602978746e-05	0.0014968821407232	21.4165162630824	38.7583210711438	19.8125388659619
rs454265	A	G	A	G	-0.0561	0.036877	0.6505	0.681651	FALSE	FALSE	FALSE	gen_samplesize_fix_head	8	80426907	0.043462	0.0182629	201478	outcome	TRUE	reported	textfile	8	81339142	0.0124	ebi-IPs91-GCST90274765	14728	6.06e-06	C-C motif chemokine 19 levels || id:ebi-IPs91-GCST90274765	TRUE	reported	MedicineITLab	2	TRUE			0.00138801554440161	14728	2.02366945059357e-05	201478	TRUE	0.000123393882521359	0.001431034813395	21.1036186750674	38.7583210711438	20.4683272632674
rs4554017	T	C	T	C	0.0596	0.00600701	0.3904	0.437305	FALSE	FALSE	FALSE	gen_samplesize_fix_head	4	144202871	0.726723	0.017188	201478	outcome	TRUE	reported	textfile	4	145124024	0.0122	ebi-IPs91-GCST90274765	14288	1.03e-06	C-C motif chemokine 19 levels || id:ebi-IPs91-GCST90274765	TRUE	reported	MedicineITLab	2	TRUE			0.0016677743970976	14288	6.06236996828057e-07	201478	TRUE	3.66813447104678e-06	0.0016907417714688	24.1948441809141	38.7583210711438	23.865627519484
rs4907572	A	G	A	G	-0.0671	0.0418566	0.2653	0.281799	FALSE	FALSE	FALSE	gen_samplesize_fix_head	13	112993007	0.0270278	0.01893	201478	outcome	TRUE	reported	textfile	13	113647321	0.0137	ebi-IPs91-GCST90274765	14722	9.69e-07	C-C motif chemokine 19 levels || id:ebi-IPs91-GCST90274765	TRUE	reported	MedicineITLab	2	TRUE			0.00162700512605574	14722	2.42656991644196e-05	201478	TRUE	3.3281801873047e-05	0.0017551826846862	25.8817162588083	38.7583210711438	23.9885449411263
rs62292952	T	G	T	G	0.2346	-0.0105477	0.8822	0.869946	FALSE	FALSE	FALSE	gen_samplesize_fix_head	3	132481875	0.677038	0.0253241	201478	outcome	TRUE	reported	textfile	3	132200719	0.0185	ebi-IPs91-GCST90274765	14728	7.53e-37	C-C motif chemokine 19 levels || id:ebi-IPs91-GCST90274765	TRUE	reported	MedicineITLab	2	TRUE			0.0108021677819218	14728	8.61040946051679e-07	201478	TRUE	9.31084359396574e-34	0.0114392711692512	170.404004858294	38.7583210711438	160.809817384953
rs6486995	A	T	A	T	-0.0697	-0.0129625	0.2452	0.244211	FALSE	TRUE	FALSE	gen_samplesize_fix_head	12	19661047	0.512169	0.0197761	201478	outcome	TRUE	reported	textfile	12	19813981	0.0135	ebi-IPs91-GCST90274765	14735	2.43e-07	C-C motif chemokine 19 levels || id:ebi-IPs91-GCST90274765	TRUE	reported	MedicineITLab	2	TRUE			0.00180601676759962	14735	2.13241630081361e-06	201478	TRUE	1.50031321103819e-06	0.0017982410572128	26.5412129948317	38.7583210711438	26.6561865569273
rs6535499	T	C	T	C	-0.1216	0.0489888	0.0583	0.0358999999999999	FALSE	FALSE	FALSE	gen_samplesize_fix_head	4	75503551	0.284208	0.0457449	201478	outcome	TRUE	reported	textfile	4	76428761	0.0272	ebi-IPs91-GCST90274765	14288	7.8e-06	C-C motif chemokine 19 levels || id:ebi-IPs91-GCST90274765	TRUE	reported	MedicineITLab	2	TRUE			0.00139704868627598	14288	5.69223007432546e-06	201478	TRUE	5.26933461877527e-05	0.0016235971141632	23.2324284767654	38.7583210711438	19.9861591695502
rs6870560	T	C	T	C	0.0863	-0.0349839	0.8559	0.839439	FALSE	FALSE	FALSE	gen_samplesize_fix_head	5	174760916	0.131462	0.0231933	201478	outcome	TRUE	reported	textfile	5	174187919	0.0169	ebi-IPs91-GCST90274765	14732	3.28e-07	C-C motif chemokine 19 levels || id:ebi-IPs91-GCST90274765	TRUE	reported	MedicineITLab	2	TRUE			0.00176716575145081	14732	1.12923188026033e-05	201478	TRUE	5.78263369702453e-06	0.0018371245224222	27.1106498549463	38.7583210711438	26.0764328980078
rs7185085	T	C	T	C	-0.3558	-0.612645	0.9931	0.999063168	FALSE	FALSE	FALSE	gen_samplesize_fix_head	16	82112680	0.0298882	0.28212	201478	outcome	TRUE	reported	textfile	16	82146285	0.0803	ebi-IPs91-GCST90274765	12291	9.38e-06	C-C motif chemokine 19 levels || id:ebi-IPs91-GCST90274765	TRUE	reported	MedicineITLab	2	TRUE			0.00159503781435306	12291	2.34054260789833e-05	201478	TRUE	0.000157032518872687	0.0017349379855992	21.3577072025396	38.7583210711438	19.6327346547582
rs73257451	T	C	T	C	-0.3645	0.0778573	0.989	0.9783473	FALSE	FALSE	FALSE	gen_samplesize_fix_head	8	60505571	0.182147	0.0583563	201478	outcome	TRUE	reported	textfile	8	61418130	0.0756	ebi-IPs91-GCST90274765	11337	1.43e-06	C-C motif chemokine 19 levels || id:ebi-IPs91-GCST90274765	TRUE	reported	MedicineITLab	2	TRUE			0.00204663405902279	11337	8.83478579439498e-06	201478	TRUE	1.17825529184486e-05	0.0028907733195	32.8619119147234	38.7583210711438	23.2461734693878
rs74764632	A	T	A	T	0.1349	-0.0491715	0.9557	0.937482	FALSE	TRUE	FALSE	gen_samplesize_fix_head	16	57266675	0.163771	0.0353117	201478	outcome	TRUE	reported	textfile	16	57300587	0.0294	ebi-IPs91-GCST90274765	14734	4.47e-06	C-C motif chemokine 19 levels || id:ebi-IPs91-GCST90274765	TRUE	reported	MedicineITLab	2	TRUE			0.00142707669577798	14734	9.62414508952794e-06	201478	TRUE	4.80977232330806e-05	0.0015409168607102	22.7358212022153	38.7583210711438	21.0537391827479
rs7595241	C	G	C	G	0.0615	-0.00243035	0.6941	0.651302	FALSE	TRUE	FALSE	gen_samplesize_fix_head	2	7285344	0.89178	0.0178633	201478	outcome	TRUE	reported	textfile	2	7425475	0.013	ebi-IPs91-GCST90274765	14288	2.24e-06	C-C motif chemokine 19 levels || id:ebi-IPs91-GCST90274765	TRUE	reported	MedicineITLab	2	TRUE			0.00156413075674091	14288	9.18736350356863e-08	201478	TRUE	5.75706367389984e-06	0.001606133899755	22.9821412881117	38.7583210711438	22.3801775147929
rs76295077	T	C	T	C	0.0928	0.0180678	0.8962	0.9057877	FALSE	FALSE	FALSE	gen_samplesize_fix_head	13	22683813	0.540793	0.0295411	201478	outcome	TRUE	reported	textfile	13	23257952	0.0208	ebi-IPs91-GCST90274765	14288	8.14e-06	C-C motif chemokine 19 levels || id:ebi-IPs91-GCST90274765	TRUE	reported	MedicineITLab	2	TRUE			0.00139140620540696	14288	1.8566630614321e-06	201478	TRUE	3.28446227327647e-05	0.0016022424772608	22.9263696334238	38.7583210711438	19.905325443787
rs79086127	T	C	T	C	-0.2096	0.201982	0.0195	0.00493767	FALSE	FALSE	FALSE	gen_samplesize_fix_head	4	122918108	0.097389	0.121849	201478	outcome	TRUE	reported	textfile	4	123839263	0.045	ebi-IPs91-GCST90274765	14247	3.2e-06	C-C motif chemokine 19 levels || id:ebi-IPs91-GCST90274765	TRUE	reported	MedicineITLab	2	TRUE			0.00152066711937236	14247	1.36380461202389e-05	201478	TRUE	4.61880697074429e-05	0.00167994383232	23.9710699425024	38.7583210711438	21.6948938271605
rs9469127	C	G	C	G	-0.4884	0.0699968	0.9365	0.9027655	FALSE	TRUE	FALSE	gen_samplesize_fix_head	6	32476316	0.014187	0.0285411	201478	outcome	TRUE	reported	textfile	6	32444093	0.0277	ebi-IPs91-GCST90274765	14735	1.41e-69	C-C motif chemokine 19 levels || id:ebi-IPs91-GCST90274765	TRUE	reported	MedicineITLab	2	TRUE			0.0206648345617733	14735	2.98523601768895e-05	201478	TRUE	7.06450858666483e-60	0.02837022716088	430.182944620876	38.7583210711438	310.879276414394
rs10508556	T	C	T	C	0.0518	-0.00203642	0.4633	0.437708	FALSE	FALSE	FALSE	gen_samplesize_fix_head	10	17996413	0.905507	0.017155	201478	outcome	TRUE	reported	textfile	10	18285342	0.0116	ebi-IPs91-GCST90274779	14735	7.99e-06	C-X-C motif chemokine 1 levels || id:ebi-IPs91-GCST90274779	TRUE	reported	MedicineITLab	2	TRUE			0.00135165215149973	14735	6.9940689938865e-08	201478	TRUE	1.88079002504382e-05	0.0013343919417528	19.6858651376501	38.7583210711438	19.9408442330559
rs10734292	A	G	A	G	0.123	-0.0376822	0.067	0.048315	FALSE	FALSE	FALSE	gen_samplesize_fix_head	11	20464855	0.344456	0.0398586	201478	outcome	TRUE	reported	textfile	11	20486401	0.0267	ebi-IPs91-GCST90274779	11776	4.09e-06	C-X-C motif chemokine 1 levels || id:ebi-IPs91-GCST90274779	TRUE	reported	MedicineITLab	2	TRUE			0.00179920884901645	11776	4.43611885147297e-06	201478	TRUE	2.09887622707939e-05	0.001891457838	22.3122272216737	38.7583210711438	21.2220679207171
rs118090102	T	G	T	G	-0.2573	0.10784	0.0166	0.00426477	FALSE	FALSE	FALSE	gen_samplesize_fix_head	12	28646462	0.421903	0.134276	201478	outcome	TRUE	reported	textfile	12	28799395	0.0582	ebi-IPs91-GCST90274779	12935	9.83e-06	C-X-C motif chemokine 1 levels || id:ebi-IPs91-GCST90274779	TRUE	reported	MedicineITLab	2	TRUE			0.00150896267169393	12935	3.20138759095175e-06	201478	TRUE	4.36837417892995e-05	0.0021614632708152	28.0147573505069	38.7583210711438	19.5449067677519
rs11880837	A	G	A	G	0.0583	0.0157237	0.3161	0.360886	FALSE	FALSE	FALSE	gen_samplesize_fix_head	19	14697641	0.375882	0.0177566	201478	outcome	TRUE	reported	textfile	19	14808453	0.0127	ebi-IPs91-GCST90274779	14288	4.42e-06	C-X-C motif chemokine 1 levels || id:ebi-IPs91-GCST90274779	TRUE	reported	MedicineITLab	2	TRUE			0.00147291901777797	14288	3.89192860605619e-06	201478	TRUE	2.58910094076667e-05	0.0014695494506462	21.0248805535991	38.7583210711438	21.0731601463203
rs1366946	T	C	T	C	-0.3134	0.0298269	0.7638	0.772967	FALSE	FALSE	FALSE	gen_samplesize_fix_head	4	73872752	0.142394	0.0203328	201478	outcome	TRUE	reported	textfile	4	74738469	0.0134	ebi-IPs91-GCST90274779	14730	5.65e-121	C-X-C motif chemokine 1 levels || id:ebi-IPs91-GCST90274779	TRUE	reported	MedicineITLab	2	TRUE			0.0358102316685174	14730	1.06805569523605e-05	201478	TRUE	8.2993242176296e-108	0.0354394952059872	541.130268966637	38.7583210711438	547.001336600579
rs141276323	C	G	C	G	0.1982	-0.233228	0.0196	0.00527603	FALSE	TRUE	FALSE	gen_samplesize_fix_head	12	89786431	0.0498862	0.118937	201478	outcome	TRUE	reported	textfile	12	90180208	0.0444	ebi-IPs91-GCST90274779	14728	8.05e-06	C-X-C motif chemokine 1 levels || id:ebi-IPs91-GCST90274779	TRUE	reported	MedicineITLab	2	TRUE			0.00135135446597132	14728	1.9085160110276e-05	201478	TRUE	0.00014681503257186	0.0015097209090432	22.2657651978452	38.7583210711438	19.9269742715689
rs144620567	T	C	T	C	0.1891	-0.100127	0.9761	0.9829294	FALSE	FALSE	FALSE	gen_samplesize_fix_head	7	115843390	0.134832	0.0669606	201478	outcome	TRUE	reported	textfile	7	115483444	0.0426	ebi-IPs91-GCST90274779	14730	9.04e-06	C-X-C motif chemokine 1 levels || id:ebi-IPs91-GCST90274779	TRUE	reported	MedicineITLab	2	TRUE			0.00133610144754188	14730	1.10977668186892e-05	201478	TRUE	9.87049660128186e-05	0.0016684195382798	24.6135486853179	38.7583210711438	19.7044292358218
rs144747179	T	C	T	C	0.2626	-0.0094204	0.0157	0.00133109	FALSE	FALSE	FALSE	gen_samplesize_fix_head	5	159967716	0.971605	0.264656	201478	outcome	TRUE	reported	textfile	5	159394723	0.0582	ebi-IPs91-GCST90274779	12591	6.42e-06	C-X-C motif chemokine 1 levels || id:ebi-IPs91-GCST90274779	TRUE	reported	MedicineITLab	2	TRUE			0.00161454623226603	12591	6.28856966213255e-09	201478	TRUE	1.25752735365911e-05	0.0021313097744952	26.8883661887985	38.7583210711438	20.35839208323
rs146204850	T	C	T	C	0.2706	-0.0610842	0.0138	0.0201508	FALSE	FALSE	FALSE	gen_samplesize_fix_head	10	13854867	0.309613	0.0601203	201478	outcome	TRUE	reported	textfile	10	13896867	0.0601	ebi-IPs91-GCST90274779	13801	6.72e-06	C-X-C motif chemokine 1 levels || id:ebi-IPs91-GCST90274779	TRUE	reported	MedicineITLab	2	TRUE			0.00146697077124693	13801	5.12377390497131e-06	201478	TRUE	4.17889633101092e-05	0.0019931026417632	27.557748775576	38.7583210711438	20.2724687916146
rs150441545	A	C	A	C	-0.0719	0.0400015	0.8268	0.808561	FALSE	FALSE	FALSE	gen_samplesize_fix_head	14	34622321	0.0641136	0.0216062	201478	outcome	TRUE	reported	textfile	14	35091527	0.0158	ebi-IPs91-GCST90274779	14288	5.35e-06	C-X-C motif chemokine 1 levels || id:ebi-IPs91-GCST90274779	TRUE	reported	MedicineITLab	2	TRUE			0.00144745105009926	14288	1.70123794945771e-05	201478	TRUE	8.86159969316885e-05	0.0014805945010272	21.1831366773536	38.7583210711438	20.7082598942477
rs2122155	A	G	A	G	-0.0538	-0.0363197	0.5637	0.538531	FALSE	FALSE	FALSE	gen_samplesize_fix_head	4	58823796	0.0339821	0.0171296	201478	outcome	TRUE	reported	textfile	4	59689961	0.0117	ebi-IPs91-GCST90274779	14717	4.26e-06	C-X-C motif chemokine 1 levels || id:ebi-IPs91-GCST90274779	TRUE	reported	MedicineITLab	2	TRUE			0.00143485813043732	14717	2.23129530328557e-05	201478	TRUE	0.000102460115106049	0.0014237305195128	20.9800645528361	38.7583210711438	21.1442764263277
rs2280441	A	G	A	G	-0.1443	-0.0438593	0.0405	0.0233060000000001	FALSE	FALSE	FALSE	gen_samplesize_fix_head	15	80948328	0.438002	0.0565509	201478	outcome	TRUE	reported	textfile	15	81240669	0.0312	ebi-IPs91-GCST90274779	14735	3.75e-06	C-X-C motif chemokine 1 levels || id:ebi-IPs91-GCST90274779	TRUE	reported	MedicineITLab	2	TRUE			0.00144978030903936	14735	2.98551827051491e-06	201478	TRUE	2.0354196704464e-05	0.001618313511555	23.8812603320081	38.7583210711438	21.390625
rs2835916	C	G	C	G	-0.0564	0.0281725	0.3876	0.394591	FALSE	TRUE	FALSE	gen_samplesize_fix_head	21	37730118	0.106466	0.017452	201478	outcome	TRUE	reported	textfile	21	39102421	0.012	ebi-IPs91-GCST90274779	14735	2.6e-06	C-X-C motif chemokine 1 levels || id:ebi-IPs91-GCST90274779	TRUE	reported	MedicineITLab	2	TRUE			0.00149711048865171	14735	1.29339574923416e-05	201478	TRUE	3.88216705270471e-05	0.0015101050295808	22.2820255997414	38.7583210711438	22.09
rs374636704	T	G	T	G	0.3935	0.241615	0.009	0.000686213	FALSE	FALSE	FALSE	gen_samplesize_fix_head	5	177945615	0.4716	0.335633	201478	outcome	TRUE	reported	textfile	5	177372616	0.0869	ebi-IPs91-GCST90274779	8911	5.95e-06	C-X-C motif chemokine 1 levels || id:ebi-IPs91-GCST90274779	TRUE	reported	MedicineITLab	2	TRUE			0.00229626791886037	8911	2.57213665685668e-06	201478	TRUE	1.85876568311979e-05	0.0027620760555	24.6754911617451	38.7583210711438	20.504534794567
rs4474574	T	C	T	C	-0.365	0.0264601	0.0146	0.000538000000000038	FALSE	FALSE	FALSE	gen_samplesize_fix_head	13	37280116	0.94797	0.40548	201478	outcome	TRUE	reported	textfile	13	37854253	0.0779	ebi-IPs91-GCST90274779	9555	2.79e-06	C-X-C motif chemokine 1 levels || id:ebi-IPs91-GCST90274779	TRUE	reported	MedicineITLab	2	TRUE			0.00229284197574958	9555	2.11359005842068e-08	201478	TRUE	5.05845730366703e-06	0.003833373518	36.7611363841606	38.7583210711438	21.9538561171707
rs57228648	T	C	T	C	0.2036	-0.113974	0.9769	0.9743827	FALSE	FALSE	FALSE	gen_samplesize_fix_head	8	133569375	0.0359153	0.054328	201478	outcome	TRUE	reported	textfile	8	134581618	0.0452	ebi-IPs91-GCST90274779	14735	6.66e-06	C-X-C motif chemokine 1 levels || id:ebi-IPs91-GCST90274779	TRUE	reported	MedicineITLab	2	TRUE			0.00137527580654906	14735	2.18439583149889e-05	201478	TRUE	0.000144991022521655	0.0018708873240288	27.6154483371577	38.7583210711438	20.2898425875166
rs62311721	T	C	T	C	-0.186	0.00578494	0.9588	0.9405943	FALSE	FALSE	FALSE	gen_samplesize_fix_head	4	83084808	0.876764	0.0373046	201478	outcome	TRUE	reported	textfile	4	84005961	0.0407	ebi-IPs91-GCST90274779	14288	4.88e-06	C-X-C motif chemokine 1 levels || id:ebi-IPs91-GCST90274779	TRUE	reported	MedicineITLab	2	TRUE			0.00145979536347574	14288	1.19357460709226e-07	201478	TRUE	1.21423069314734e-05	0.00273326113152	39.1543876908987	38.7583210711438	20.8851245706283
rs6700633	T	C	T	C	-0.1886	0.0514382	0.9791	0.960256	FALSE	FALSE	FALSE	gen_samplesize_fix_head	1	211266475	0.23676	0.0434766	201478	outcome	TRUE	reported	textfile	1	211439817	0.042	ebi-IPs91-GCST90274779	14726	7.11e-06	C-X-C motif chemokine 1 levels || id:ebi-IPs91-GCST90274779	TRUE	reported	MedicineITLab	2	TRUE			0.00136761744527793	14726	6.94758775221845e-06	201478	TRUE	5.6975571455641e-05	0.0014557496995448	21.4657072730109	38.7583210711438	20.1643764172336
rs6807587	A	G	A	G	0.0577	0.0358407	0.2947	0.339994	FALSE	FALSE	FALSE	gen_samplesize_fix_head	3	45228537	0.0459473	0.0179574	201478	outcome	TRUE	reported	textfile	3	45270029	0.0128	ebi-IPs91-GCST90274779	14733	6.55e-06	C-X-C motif chemokine 1 levels || id:ebi-IPs91-GCST90274779	TRUE	reported	MedicineITLab	2	TRUE			0.00137752913099307	14733	1.97712508597366e-05	201478	TRUE	0.000128432720479562	0.0013839985708878	20.4159385775629	38.7583210711438	20.3203735351563
rs75883619	T	C	T	C	-0.2241	-0.01259	0.9769	0.970147	FALSE	FALSE	FALSE	gen_samplesize_fix_head	1	191743490	0.800873	0.049917	201478	outcome	TRUE	reported	textfile	1	191712620	0.0502	ebi-IPs91-GCST90274779	14736	8.04e-06	C-X-C motif chemokine 1 levels || id:ebi-IPs91-GCST90274779	TRUE	reported	MedicineITLab	2	TRUE			0.0013507301751638	14736	3.15741050922108e-07	201478	TRUE	2.2113795634182e-05	0.0022666047691518	33.4720225145473	38.7583210711438	19.9285765305313
rs7700661	A	G	A	G	0.0556	-0.00179953	0.3196	0.359725	FALSE	FALSE	FALSE	gen_samplesize_fix_head	5	123069827	0.919226	0.0177452	201478	outcome	TRUE	reported	textfile	5	122405522	0.0124	ebi-IPs91-GCST90274779	14719	7.33e-06	C-X-C motif chemokine 1 levels || id:ebi-IPs91-GCST90274779	TRUE	reported	MedicineITLab	2	TRUE			0.00136425021878419	14719	5.10426299574557e-08	201478	TRUE	1.70040861158396e-05	0.0013444685710848	19.8131821613641	38.7583210711438	20.105098855359
rs8136931	A	G	A	G	-0.1533	0.11987	0.0337	0.0203173	FALSE	FALSE	FALSE	gen_samplesize_fix_head	22	32635353	0.0483014	0.0607027	201478	outcome	TRUE	reported	textfile	22	33031339	0.0344	ebi-IPs91-GCST90274779	14736	8.33e-06	C-X-C motif chemokine 1 levels || id:ebi-IPs91-GCST90274779	TRUE	reported	MedicineITLab	2	TRUE			0.00134605182865176	14736	1.93541128110585e-05	201478	TRUE	0.000153528241245888	0.0015305805344718	22.5861435065073	38.7583210711438	19.8594595051379
rs937341	T	G	T	G	0.066	-0.0367933	0.7719	0.750487	FALSE	FALSE	FALSE	gen_samplesize_fix_head	12	124608884	0.0641032	0.0198726	201478	outcome	TRUE	reported	textfile	12	125093430	0.0146	ebi-IPs91-GCST90274779	14288	6.17e-06	C-X-C motif chemokine 1 levels || id:ebi-IPs91-GCST90274779	TRUE	reported	MedicineITLab	2	TRUE			0.00142840289839082	14288	1.70136459890255e-05	201478	TRUE	9.99349167386712e-05	0.00153392523768	21.9473214958384	38.7583210711438	20.4353537249015
rs10234370	T	C	T	C	0.0582	0.0268606	0.6371	0.607347	FALSE	FALSE	FALSE	gen_samplesize_fix_head	7	28446549	0.12493	0.0175055	201478	outcome	TRUE	reported	textfile	7	28486167	0.0127	ebi-IPs91-GCST90274815	14295	4.59e-06	Interleukin-6 levels || id:ebi-IPs91-GCST90274815	TRUE	reported	MedicineITLab	2	TRUE			0.00146716002776292	14295	1.16856798636728e-05	201478	TRUE	5.52667984298297e-05	0.0015662840963832	22.422017839556	38.7583210711438	21.00093000186
rs10977774	A	C	A	C	-0.3418	-0.069723	0.9865	0.9808466	FALSE	FALSE	FALSE	gen_samplesize_fix_head	9	954741	0.262082	0.0621702	201478	outcome	TRUE	reported	textfile	9	954741	0.0701	ebi-IPs91-GCST90274815	12312	1.08e-06	Interleukin-6 levels || id:ebi-IPs91-GCST90274815	TRUE	reported	MedicineITLab	2	TRUE			0.00192757854320957	12312	6.24254340489447e-06	201478	TRUE	8.0961427654846e-06	0.00311175195101999	38.4252363211468	38.7583210711438	23.7743187335801
rs112669397	T	C	T	C	-0.3592	-0.199391	0.0119	0.00311988	FALSE	FALSE	FALSE	gen_samplesize_fix_head	4	7448061	0.192249	0.152913	201478	outcome	TRUE	reported	textfile	4	7449788	0.0787	ebi-IPs91-GCST90274815	10217	5.01e-06	Interleukin-6 levels || id:ebi-IPs91-GCST90274815	TRUE	reported	MedicineITLab	2	TRUE			0.00203516702754831	10217	8.43908381552055e-06	201478	TRUE	3.1197719305754e-05	0.0030342440734592	31.0891352347207	38.7583210711438	20.8316270268612
rs12433894	C	G	C	G	0.063	0.00061658	0.2257	0.19834	FALSE	TRUE	FALSE	gen_samplesize_fix_head	14	85152845	0.976959	0.021349	201478	outcome	TRUE	reported	textfile	14	85619189	0.0139	ebi-IPs91-GCST90274815	14726	5.83e-06	Interleukin-6 levels || id:ebi-IPs91-GCST90274815	TRUE	reported	MedicineITLab	2	TRUE			0.00139322160096263	14726	4.14000123398154e-09	201478	TRUE	1.2618122636667e-05	0.00138724099038	20.4541111237277	38.7583210711438	20.5424149888722
rs1346147	A	G	A	G	-0.0659	-0.00854702	0.7459	0.774148	FALSE	FALSE	FALSE	gen_samplesize_fix_head	8	21403269	0.675596	0.020424	201478	outcome	TRUE	reported	textfile	8	21260780	0.0135	ebi-IPs91-GCST90274815	14295	1.05e-06	Interleukin-6 levels || id:ebi-IPs91-GCST90274815	TRUE	reported	MedicineITLab	2	TRUE			0.00166439521521434	14295	8.69208849603329e-07	201478	TRUE	4.06826024438348e-06	0.0016462132657278	23.5681243660271	38.7583210711438	23.8288614540466
rs17486819	T	G	T	G	0.0975	0.0151411	0.9152	0.847458	FALSE	FALSE	FALSE	gen_samplesize_fix_head	2	113114229	0.525168	0.0238292	201478	outcome	TRUE	reported	textfile	2	113871806	0.0211	ebi-IPs91-GCST90274815	14739	3.82e-06	Interleukin-6 levels || id:ebi-IPs91-GCST90274815	TRUE	reported	MedicineITLab	2	TRUE			0.00144679316379504	14739	2.00388013757835e-06	201478	TRUE	1.75880923856425e-05	0.001475540352	21.7771712623741	38.7583210711438	21.3522831922014
rs185969953	T	G	T	G	-0.3427	0.0691202	0.0105	0.00416767	FALSE	FALSE	FALSE	gen_samplesize_fix_head	13	68368479	0.606432	0.134169	201478	outcome	TRUE	reported	textfile	13	68942611	0.0682	ebi-IPs91-GCST90274815	12934	5.04e-07	Interleukin-6 levels || id:ebi-IPs91-GCST90274815	TRUE	reported	MedicineITLab	2	TRUE			0.00194870735840689	12934	1.31729096885459e-06	201478	TRUE	2.10833730758468e-06	0.002440412844555	31.6366253326053	38.7583210711438	25.2498882018559
rs187416244	T	C	T	C	-0.2244	0.154473	0.0182	0.0027578	FALSE	FALSE	FALSE	gen_samplesize_fix_head	7	77163023	0.348437	0.164749	201478	outcome	TRUE	reported	textfile	7	76792340	0.0469	ebi-IPs91-GCST90274815	14726	1.71e-06	Interleukin-6 levels || id:ebi-IPs91-GCST90274815	TRUE	reported	MedicineITLab	2	TRUE			0.00155238520408517	14726	4.36349389420312e-06	201478	TRUE	1.22648808498603e-05	0.0017995756851072	26.5447216231193	38.7583210711438	22.8928582794223
rs2228145	A	C	A	C	-0.1684	-0.015586	0.6128	0.700523	FALSE	FALSE	FALSE	gen_samplesize_fix_head	1	154454494	0.403087	0.0186408	201478	outcome	TRUE	reported	textfile	1	154426970	0.0119	ebi-IPs91-GCST90274815	14742	1.83e-45	Interleukin-6 levels || id:ebi-IPs91-GCST90274815	TRUE	reported	MedicineITLab	2	TRUE			0.0134039299406611	14742	3.46988772925951e-06	201478	TRUE	5.22000688501032e-41	0.0134576204398592	201.07126606357	38.7583210711438	200.258173857778
rs248536	T	G	T	G	-0.0671	-0.00476548	0.2276	0.188251	FALSE	FALSE	FALSE	gen_samplesize_fix_head	5	141767180	0.826678	0.0217638	201478	outcome	TRUE	reported	textfile	5	141146747	0.0143	ebi-IPs91-GCST90274815	14295	2.7e-06	Interleukin-6 levels || id:ebi-IPs91-GCST90274815	TRUE	reported	MedicineITLab	2	TRUE			0.00153808761271111	14295	2.3796902242552e-07	201478	TRUE	7.58537234884657e-06	0.0015830315075168	22.6621442252741	38.7583210711438	22.0177514792899
rs35441559	A	C	A	C	-0.2484	-0.110905	0.9868	0.9761996	FALSE	FALSE	FALSE	gen_samplesize_fix_head	18	75720173	0.0468997	0.0558098	201478	outcome	TRUE	reported	textfile	18	73432128	0.0553	ebi-IPs91-GCST90274815	14740	7.06e-06	Interleukin-6 levels || id:ebi-IPs91-GCST90274815	TRUE	reported	MedicineITLab	2	TRUE			0.00136716273029157	14740	1.9599702882902e-05	201478	TRUE	0.000135555961838931	0.0016074454758912	23.7286739733118	38.7583210711438	20.17682932811
rs76203502	A	G	A	G	-0.2492	-0.0153519	0.017	0.00299982	FALSE	FALSE	FALSE	gen_samplesize_fix_head	10	126156983	0.923796	0.160495	201478	outcome	TRUE	reported	textfile	10	127845552	0.0557	ebi-IPs91-GCST90274815	12634	7.68e-06	Interleukin-6 levels || id:ebi-IPs91-GCST90274815	TRUE	reported	MedicineITLab	2	TRUE			0.00158207089096824	12634	4.5412761498966e-08	201478	TRUE	1.59283339492751e-05	0.00207552759008	26.2725940116247	38.7583210711438	20.0163868376691
rs79254378	A	C	A	C	0.1173	0.00745526	0.0664	0.050045	FALSE	FALSE	FALSE	gen_samplesize_fix_head	19	57992717	0.849955	0.039409	201478	outcome	TRUE	reported	textfile	19	58504085	0.0262	ebi-IPs91-GCST90274815	14295	7.57e-06	Interleukin-6 levels || id:ebi-IPs91-GCST90274815	TRUE	reported	MedicineITLab	2	TRUE			0.00140043005456765	14295	1.7762797349551e-07	201478	TRUE	1.89912538280333e-05	0.0017059053935232	24.4241711148643	38.7583210711438	20.0444175747334
rs1034059	A	G	A	G	0.0695	-0.0216326	0.698	0.700818	FALSE	FALSE	FALSE	gen_samplesize_fix_head	6	157772666	0.256429	0.0190618	201478	outcome	TRUE	reported	textfile	6	158193698	0.0145	ebi-IPs91-GCST90274837	14288	1.64e-06	STAM binding protein levels || id:ebi-IPs91-GCST90274837	TRUE	reported	MedicineITLab	2	TRUE			0.00160555473241433	14288	6.39239387484713e-06	201478	TRUE	1.43586949157491e-05	0.002036394758	29.1512990653937	38.7583210711438	22.973840665874
rs111581172	A	G	A	G	-0.1722	0.0124801	0.0323	0.0133878	FALSE	FALSE	FALSE	gen_samplesize_fix_head	14	103897334	0.868196	0.0752039	201478	outcome	TRUE	reported	textfile	14	104363671	0.0352	ebi-IPs91-GCST90274837	14736	9.98e-07	STAM binding protein levels || id:ebi-IPs91-GCST90274837	TRUE	reported	MedicineITLab	2	TRUE			0.00162164377454908	14736	1.36688514782514e-07	201478	TRUE	2.9015472829053e-06	0.0018537004411128	27.363145374006	38.7583210711438	23.9321087293388
rs116132562	A	G	A	G	-0.1689	-0.0676531	0.0333	0.0181232	FALSE	FALSE	FALSE	gen_samplesize_fix_head	6	20186976	0.295195	0.0646289	201478	outcome	TRUE	reported	textfile	6	20187207	0.0372	ebi-IPs91-GCST90274837	14247	5.62e-06	STAM binding protein levels || id:ebi-IPs91-GCST90274837	TRUE	reported	MedicineITLab	2	TRUE			0.00144505020055133	14247	5.43871363984992e-06	201478	TRUE	3.82730890513702e-05	0.0018366451102062	26.2111501756904	38.7583210711438	20.6145291363163
rs116198125	T	C	T	C	-0.1484	-0.0211185	0.9619	0.9702189	FALSE	FALSE	FALSE	gen_samplesize_fix_head	3	14571717	0.676028	0.0505361	201478	outcome	TRUE	reported	textfile	3	14613224	0.0325	ebi-IPs91-GCST90274837	14727	4.97e-06	STAM binding protein levels || id:ebi-IPs91-GCST90274837	TRUE	reported	MedicineITLab	2	TRUE			0.00141394095862583	14727	8.66760263645106e-07	201478	TRUE	1.72593933514749e-05	0.0016141827353568	23.8072700624397	38.7583210711438	20.8497609467456
rs12152184	A	G	A	G	0.0961	0.0383717	0.8851	0.885075	FALSE	FALSE	FALSE	gen_samplesize_fix_head	22	44606929	0.15099	0.0267204	201478	outcome	TRUE	reported	textfile	22	45002809	0.0208	ebi-IPs91-GCST90274837	12402	3.83e-06	STAM binding protein levels || id:ebi-IPs91-GCST90274837	TRUE	reported	MedicineITLab	2	TRUE			0.00171850753178858	12402	1.02354845052014e-05	201478	TRUE	3.51818175394355e-05	0.0018784045884558	23.3360514429588	38.7583210711438	21.3461769600592
rs12531843	C	G	C	G	-0.1251	-0.0147966	0.9177	0.909469	FALSE	TRUE	FALSE	gen_samplesize_fix_head	7	14103861	0.622917	0.0300914	201478	outcome	TRUE	reported	textfile	7	14143486	0.0243	ebi-IPs91-GCST90274837	12404	2.63e-07	STAM binding protein levels || id:ebi-IPs91-GCST90274837	TRUE	reported	MedicineITLab	2	TRUE			0.00213247150036439	12404	1.20009392828442e-06	201478	TRUE	1.0810186195304e-06	0.0023639875335342	29.3876454183	38.7583210711438	26.5034293552812
rs138897138	A	G	A	G	0.1085	0.0013138	0.9138	0.9154471	FALSE	FALSE	FALSE	gen_samplesize_fix_head	2	121973851	0.965836	0.0306736	201478	outcome	TRUE	reported	textfile	2	122731427	0.0218	ebi-IPs91-GCST90274837	14288	6.46e-07	STAM binding protein levels || id:ebi-IPs91-GCST90274837	TRUE	reported	MedicineITLab	2	TRUE			0.00173094573035903	14288	9.10553968273827e-09	201478	TRUE	1.61136295676489e-06	0.00185458990542	26.5438994367761	38.7583210711438	24.7711682518307
rs16847403	T	C	T	C	0.0584	0.0471099	0.7326	0.755626	FALSE	FALSE	FALSE	gen_samplesize_fix_head	2	141858500	0.0181681	0.0199435	201478	outcome	TRUE	reported	textfile	2	142616069	0.0131	ebi-IPs91-GCST90274837	14713	8.27e-06	STAM binding protein levels || id:ebi-IPs91-GCST90274837	TRUE	reported	MedicineITLab	2	TRUE			0.00134913245861166	14713	2.76940366212307e-05	201478	TRUE	0.000227459312828288	0.0013362385817088	19.6837079054525	38.7583210711438	19.8739001223705
rs2280441	A	G	A	G	-0.1571	-0.0438593	0.0404	0.0233060000000001	FALSE	FALSE	FALSE	gen_samplesize_fix_head	15	80948328	0.438002	0.0565509	201478	outcome	TRUE	reported	textfile	15	81240669	0.0309	ebi-IPs91-GCST90274837	14735	3.69e-07	STAM binding protein levels || id:ebi-IPs91-GCST90274837	TRUE	reported	MedicineITLab	2	TRUE			0.00175139028522531	14735	2.98551827051491e-06	201478	TRUE	2.55333350347997e-06	0.0019136123720288	28.2473054703248	38.7583210711438	25.8485038908264
rs2584528	T	G	T	G	0.056	-0.00247289	0.6302	0.689155	FALSE	FALSE	FALSE	gen_samplesize_fix_head	13	101184863	0.893328	0.0184414	201478	outcome	TRUE	reported	textfile	13	101837214	0.0123	ebi-IPs91-GCST90274837	14288	5.29e-06	STAM binding protein levels || id:ebi-IPs91-GCST90274837	TRUE	reported	MedicineITLab	2	TRUE			0.00144885691703558	14288	8.92479937250403e-08	201478	TRUE	1.2780671015335e-05	0.00146167680512	20.9120815424817	38.7583210711438	20.7284024059753
rs547553	T	C	T	C	0.2004	0.0624384	0.9798	0.9486132	FALSE	FALSE	FALSE	gen_samplesize_fix_head	3	176495587	0.107252	0.0387655	201478	outcome	TRUE	reported	textfile	3	176213375	0.0452	ebi-IPs91-GCST90274837	14728	9.27e-06	STAM binding protein levels || id:ebi-IPs91-GCST90274837	TRUE	reported	MedicineITLab	2	TRUE			0.00133307454440832	14728	1.28760851310056e-05	201478	TRUE	0.000114065230481555	0.0015896965606272	23.4471453981922	38.7583210711438	19.6570600673506
rs61962729	T	G	T	G	-0.0978	-0.00873543	0.9054	0.892732	FALSE	FALSE	FALSE	gen_samplesize_fix_head	13	76959028	0.756734	0.0281995	201478	outcome	TRUE	reported	textfile	13	77533163	0.0217	ebi-IPs91-GCST90274837	14288	6.58e-06	STAM binding protein levels || id:ebi-IPs91-GCST90274837	TRUE	reported	MedicineITLab	2	TRUE			0.00141981101730563	14288	4.76279877200482e-07	201478	TRUE	1.91764160862031e-05	0.0016384731609312	23.4456426332585	38.7583210711438	20.3122597634267
rs6492915	T	G	T	G	-0.1086	0.00466505	0.9115	0.829723	FALSE	FALSE	FALSE	gen_samplesize_fix_head	15	39745559	0.836254	0.0225706	201478	outcome	TRUE	reported	textfile	15	40037760	0.024	ebi-IPs91-GCST90274837	11785	6.04e-06	STAM binding protein levels || id:ebi-IPs91-GCST90274837	TRUE	reported	MedicineITLab	2	TRUE			0.00173471150790808	11785	2.12032769146962e-07	201478	TRUE	1.3726881892118e-05	0.00190278443358	22.463251706548	38.7583210711438	20.475625
rs73327656	A	G	A	G	0.235	0.0853222	0.0269	0.00768344	FALSE	FALSE	FALSE	gen_samplesize_fix_head	17	62217396	0.384218	0.0980546	201478	outcome	TRUE	reported	textfile	17	60294757	0.0512	ebi-IPs91-GCST90274837	13801	4.44e-06	STAM binding protein levels || id:ebi-IPs91-GCST90274837	TRUE	reported	MedicineITLab	2	TRUE			0.00152435340285127	13801	3.75805553114317e-06	201478	TRUE	2.45683793703034e-05	0.0028911822755	40.0111036132142	38.7583210711438	21.0666656494141
rs73788059	T	C	T	C	-0.092	-0.00055176	0.0933	0.105831	FALSE	FALSE	FALSE	gen_samplesize_fix_head	5	133333416	0.984079	0.0276493	201478	outcome	TRUE	reported	textfile	5	132669108	0.0204	ebi-IPs91-GCST90274837	14716	6.49e-06	STAM binding protein levels || id:ebi-IPs91-GCST90274837	TRUE	reported	MedicineITLab	2	TRUE			0.00138033557758329	14716	1.97655463623018e-09	201478	TRUE	1.37834230337079e-05	0.00143202602208	21.1010481389132	38.7583210711438	20.3383314109958
rs7418913	A	G	A	G	-0.0628	0.00107974	0.2712	0.219996	FALSE	FALSE	FALSE	gen_samplesize_fix_head	1	203674140	0.958336	0.0206681	201478	outcome	TRUE	reported	textfile	1	203643268	0.0139	ebi-IPs91-GCST90274837	14288	6.24e-06	STAM binding protein levels || id:ebi-IPs91-GCST90274837	TRUE	reported	MedicineITLab	2	TRUE			0.00142678637446218	14288	1.35460896915613e-08	201478	TRUE	1.35377488114337e-05	0.0015590043691008	22.3067126795016	38.7583210711438	20.4121939858185
rs75610895	T	C	T	C	-0.1908	-0.0631516	0.0247	0.0086804	FALSE	FALSE	FALSE	gen_samplesize_fix_head	10	6758847	0.504814	0.0946894	201478	outcome	TRUE	reported	textfile	10	6800809	0.0394	ebi-IPs91-GCST90274837	14730	1.28e-06	STAM binding protein levels || id:ebi-IPs91-GCST90274837	TRUE	reported	MedicineITLab	2	TRUE			0.00158975262738118	14730	2.20770839146927e-06	201478	TRUE	6.81660809356083e-06	0.0017539690023648	25.877844403761	38.7583210711438	23.4511582364915
rs851168	A	G	A	G	0.0616	0.0194537	0.3247	0.328997	FALSE	FALSE	FALSE	gen_samplesize_fix_head	1	223180001	0.283927	0.0181549	201478	outcome	TRUE	reported	textfile	1	223353343	0.0136	ebi-IPs91-GCST90274837	12792	5.91e-06	STAM binding protein levels || id:ebi-IPs91-GCST90274837	TRUE	reported	MedicineITLab	2	TRUE			0.00160146333070339	12792	5.69889835832176e-06	201478	TRUE	3.64308354853947e-05	0.0016640656593792	21.3188757925629	38.7583210711438	20.5155709342561
rs10211598	T	C	T	C	-0.0628	-0.0160646	0.6354	0.587801	FALSE	FALSE	FALSE	gen_samplesize_fix_head	2	136309031	0.354783	0.0173605	201478	outcome	TRUE	reported	textfile	2	137066601	0.0137	ebi-IPs91-GCST90274842	11770	4.56e-06	Tumor necrosis factor ligand superfamily member 14 levels || id:ebi-IPs91-GCST90274842	TRUE	reported	MedicineITLab	2	TRUE			0.00178238173968745	11770	4.25001251171394e-06	201478	TRUE	2.2674108430741e-05	0.0018273139005312	21.5431961632622	38.7583210711438	21.0125206457456
rs11026443	T	C	T	C	0.1578	-0.03427	0.047	0.0197377	FALSE	FALSE	FALSE	gen_samplesize_fix_head	11	1421554	0.578169	0.0616299	201478	outcome	TRUE	reported	textfile	11	1442784	0.0352	ebi-IPs91-GCST90274842	10281	7.36e-06	Tumor necrosis factor ligand superfamily member 14 levels || id:ebi-IPs91-GCST90274842	TRUE	reported	MedicineITLab	2	TRUE			0.00195132463437602	10281	1.53469223673471e-06	201478	TRUE	2.15051206634832e-05	0.00223066704888	22.9802879665783	38.7583210711438	20.0968814566116
rs11085155	A	G	A	G	-0.0811	0.0036901	0.1772	0.216356	FALSE	FALSE	FALSE	gen_samplesize_fix_head	19	5968677	0.858479	0.0206948	201478	outcome	TRUE	reported	textfile	19	5968688	0.0176	ebi-IPs91-GCST90274842	11774	4.07e-06	Tumor necrosis factor ligand superfamily member 14 levels || id:ebi-IPs91-GCST90274842	TRUE	reported	MedicineITLab	2	TRUE			0.00180046003090884	11774	1.57808508504835e-07	201478	TRUE	9.18404426240411e-06	0.0019179165407072	22.6210988969486	38.7583210711438	21.2332450929752
rs11105725	T	C	T	C	-0.0683	0.013396	0.3338	0.296933	FALSE	FALSE	FALSE	gen_samplesize_fix_head	12	90651947	0.476492	0.0188158	201478	outcome	TRUE	reported	textfile	12	91045724	0.0147	ebi-IPs91-GCST90274842	11345	3.38e-06	Tumor necrosis factor ligand superfamily member 14 levels || id:ebi-IPs91-GCST90274842	TRUE	reported	MedicineITLab	2	TRUE			0.00189956016143767	11345	2.51582534979553e-06	201478	TRUE	1.3321130891949e-05	0.0020747337117368	23.5826321742139	38.7583210711438	21.5877180804295
rs11546674	A	C	A	C	-0.0612	0.0188362	0.477	0.499163	FALSE	FALSE	FALSE	gen_samplesize_fix_head	7	150800332	0.268019	0.0170058	201478	outcome	TRUE	reported	textfile	7	150497420	0.0135	ebi-IPs91-GCST90274842	11345	5.81e-06	Tumor necrosis factor ligand superfamily member 14 levels || id:ebi-IPs91-GCST90274842	TRUE	reported	MedicineITLab	2	TRUE			0.00180851134563178	11345	6.08928761071353e-06	201478	TRUE	3.27213863929664e-05	0.00186875732448	21.2370011329939	38.7583210711438	20.5511111111111
rs11569551	A	G	A	G	0.2584	-0.0342609	0.0429	0.0552867	FALSE	FALSE	FALSE	gen_samplesize_fix_head	19	6682862	0.358059	0.0372777	201478	outcome	TRUE	reported	textfile	19	6682873	0.0327	ebi-IPs91-GCST90274842	11793	2.74e-15	Tumor necrosis factor ligand superfamily member 14 levels || id:ebi-IPs91-GCST90274842	TRUE	reported	MedicineITLab	2	TRUE			0.00526799030920402	11793	4.1925106631773e-06	201478	TRUE	8.82310202163691e-14	0.0054831436353408	65.0081958797866	38.7583210711438	62.4438272124494
rs115950744	A	G	A	G	-0.2574	-0.0260106	0.0213	0.0106836	FALSE	FALSE	FALSE	gen_samplesize_fix_head	6	56924099	0.7582	0.0844926	201478	outcome	TRUE	reported	textfile	6	56788897	0.0506	ebi-IPs91-GCST90274842	11302	3.64e-07	Tumor necrosis factor ligand superfamily member 14 levels || id:ebi-IPs91-GCST90274842	TRUE	reported	MedicineITLab	2	TRUE			0.00228477903871707	11302	4.70370273907386e-07	201478	TRUE	1.07711015480083e-06	0.0027623345318712	31.3008436113288	38.7583210711438	25.8771266540643
rs117442125	A	T	A	T	0.1692	0.0141152	0.9583	0.9504419	FALSE	TRUE	FALSE	gen_samplesize_fix_head	7	28857209	0.721217	0.0395569	201478	outcome	TRUE	reported	textfile	7	28896826	0.0364	ebi-IPs91-GCST90274842	11345	3.35e-06	Tumor necrosis factor ligand superfamily member 14 levels || id:ebi-IPs91-GCST90274842	TRUE	reported	MedicineITLab	2	TRUE			0.00190126880038396	11345	6.31983847988134e-07	201478	TRUE	9.047070006063e-06	0.0022880644643808	26.0130347198245	38.7583210711438	21.6071730467335
rs118073563	T	G	T	G	0.3514	-0.0723262	0.0098	0.00462972	FALSE	FALSE	FALSE	gen_samplesize_fix_head	19	28144897	0.571095	0.127685	201478	outcome	TRUE	reported	textfile	19	28635804	0.0771	ebi-IPs91-GCST90274842	10858	5.17e-06	Tumor necrosis factor ligand superfamily member 14 levels || id:ebi-IPs91-GCST90274842	TRUE	reported	MedicineITLab	2	TRUE			0.00190982995982239	10858	1.59252963465904e-06	201478	TRUE	1.63260194034617e-05	0.0023965280011232	26.0792075312893	38.7583210711438	20.7727865339033
rs11950562	A	C	A	C	0.0785	-0.0153848	0.5494	0.658548	FALSE	FALSE	FALSE	gen_samplesize_fix_head	5	132316836	0.391806	0.0179656	201478	outcome	TRUE	reported	textfile	5	131652529	0.0132	ebi-IPs91-GCST90274842	11793	2.73e-09	Tumor necrosis factor ligand superfamily member 14 levels || id:ebi-IPs91-GCST90274842	TRUE	reported	MedicineITLab	2	TRUE			0.00299047460861762	11793	3.63978186649194e-06	201478	TRUE	2.46436602297193e-08	0.00305104878318	36.0850133385129	38.7583210711438	35.3664485766759
rs12143914	T	C	T	C	0.0946	0.0113526	0.1295	0.0733483	FALSE	FALSE	FALSE	gen_samplesize_fix_head	1	118660677	0.728791	0.0327416	201478	outcome	TRUE	reported	textfile	1	119203300	0.0208	ebi-IPs91-GCST90274842	11345	5.41e-06	Tumor necrosis factor ligand superfamily member 14 levels || id:ebi-IPs91-GCST90274842	TRUE	reported	MedicineITLab	2	TRUE			0.00182027253408495	11345	5.96715468471887e-07	201478	TRUE	1.4014144593714e-05	0.00201767313902	22.9327371837237	38.7583210711438	20.6850036982249
rs12377591	A	G	A	G	0.0707	-0.000673224	0.4744	0.532026	FALSE	FALSE	FALSE	gen_samplesize_fix_head	9	24791720	0.968544	0.0170721	201478	outcome	TRUE	reported	textfile	9	24791718	0.0155	ebi-IPs91-GCST90274842	8817	5.08e-06	Tumor necrosis factor ligand superfamily member 14 levels || id:ebi-IPs91-GCST90274842	TRUE	reported	MedicineITLab	2	TRUE			0.00235466587787283	8817	7.71830549999671e-09	201478	TRUE	8.40513513694389e-06	0.0024926933791872	22.0280011902589	38.7583210711438	20.8053694068678
rs144647892	A	G	A	G	-0.2121	0.104232	0.9619	0.9866829	FALSE	FALSE	FALSE	gen_samplesize_fix_head	6	160681981	0.177013	0.0772082	201478	outcome	TRUE	reported	textfile	6	161103013	0.0469	ebi-IPs91-GCST90274842	8974	6.11e-06	Tumor necrosis factor ligand superfamily member 14 levels || id:ebi-IPs91-GCST90274842	TRUE	reported	MedicineITLab	2	TRUE			0.00227435117548771	8974	9.04582201499212e-06	201478	TRUE	3.40868789343217e-05	0.0032973589967598	29.6817763913528	38.7583210711438	20.4519937625306
rs1461044	T	C	T	C	-0.1519	0.0342846	0.0635	0.053118	FALSE	FALSE	FALSE	gen_samplesize_fix_head	12	74532023	0.36563	0.0378966	201478	outcome	TRUE	reported	textfile	12	74925803	0.0316	ebi-IPs91-GCST90274842	11792	1.53e-06	Tumor necrosis factor ligand superfamily member 14 levels || id:ebi-IPs91-GCST90274842	TRUE	reported	MedicineITLab	2	TRUE			0.00195603782645035	11792	4.06230562350266e-06	201478	TRUE	8.28113196562579e-06	0.002744271342155	32.4439942476463	38.7583210711438	23.1068839128345
rs146894100	A	G	A	G	-0.2109	-0.0519772	0.0281	0.00586702	FALSE	FALSE	FALSE	gen_samplesize_fix_head	5	105863979	0.648593	0.114056	201478	outcome	TRUE	reported	textfile	5	105199680	0.0469	ebi-IPs91-GCST90274842	10919	6.9e-06	Tumor necrosis factor ligand superfamily member 14 levels || id:ebi-IPs91-GCST90274842	TRUE	reported	MedicineITLab	2	TRUE			0.00184884489065681	10919	1.0307793748166e-06	201478	TRUE	1.91262467905867e-05	0.0024294672956718	26.5870869250206	38.7583210711438	20.2212255808984
rs147119146	A	C	A	C	-0.2421	0.0365405	0.0299	0.0326932	FALSE	FALSE	FALSE	gen_samplesize_fix_head	4	124788624	0.443846	0.0477208	201478	outcome	TRUE	reported	textfile	4	125709779	0.0498	ebi-IPs91-GCST90274842	11788	1.17e-06	Tumor necrosis factor ligand superfamily member 14 levels || id:ebi-IPs91-GCST90274842	TRUE	reported	MedicineITLab	2	TRUE			0.00200121830977595	11788	2.91010699096406e-06	201478	TRUE	5.53454352781631e-06	0.0034002219566718	40.2117448390517	38.7583210711438	23.6336551023371
rs184708984	T	C	T	C	-0.6334	0.358682	0.0083	0.00131645	FALSE	FALSE	FALSE	gen_samplesize_fix_head	15	23744071	0.155821	0.252723	201478	outcome	TRUE	reported	textfile	15	23989218	0.1109	ebi-IPs91-GCST90274842	6942	1.12e-08	Tumor necrosis factor ligand superfamily member 14 levels || id:ebi-IPs91-GCST90274842	TRUE	reported	MedicineITLab	2	TRUE			0.00467839606933809	6942	9.99774295678226e-06	201478	TRUE	8.70816323255548e-08	0.0066045695717432	46.1404506442493	38.7583210711438	32.6206811878548
rs2689177	A	C	A	C	0.0596	-0.0173879	0.4939	0.510886	FALSE	FALSE	FALSE	gen_samplesize_fix_head	1	238767799	0.308477	0.0170733	201478	outcome	TRUE	reported	textfile	1	238931099	0.0132	ebi-IPs91-GCST90274842	11777	6.33e-06	Tumor necrosis factor ligand superfamily member 14 levels || id:ebi-IPs91-GCST90274842	TRUE	reported	MedicineITLab	2	TRUE			0.00172835311871165	11777	5.1479434662867e-06	201478	TRUE	3.35419392567994e-05	0.0017758156482528	20.9474280286607	38.7583210711438	20.386593204775
rs2738591	T	C	T	C	-0.063	0.00484278	0.5474	0.508173	FALSE	FALSE	FALSE	gen_samplesize_fix_head	16	78647958	0.776649	0.0170707	201478	outcome	TRUE	reported	textfile	16	78681855	0.0133	ebi-IPs91-GCST90274842	11789	2.17e-06	Tumor necrosis factor ligand superfamily member 14 levels || id:ebi-IPs91-GCST90274842	TRUE	reported	MedicineITLab	2	TRUE			0.0018999781150669	11789	3.99450828792077e-07	201478	TRUE	5.74009022500215e-06	0.00196666521912	23.2267622031451	38.7583210711438	22.4376731301939
rs344560	T	C	T	C	-0.4894	0.0592367	0.0625	0.056605	FALSE	FALSE	FALSE	gen_samplesize_fix_head	19	6665009	0.107957	0.0368515	201478	outcome	TRUE	reported	textfile	19	6665020	0.0273	ebi-IPs91-GCST90274842	11793	7.29e-72	Tumor necrosis factor ligand superfamily member 14 levels || id:ebi-IPs91-GCST90274842	TRUE	reported	MedicineITLab	2	TRUE			0.0265322193219529	11793	1.28245602823666e-05	201478	TRUE	1.43391910863366e-64	0.0280678546875	340.505328706774	38.7583210711438	321.368004400971
rs34925583	C	G	C	G	-0.0698	-0.0104926	0.2595	0.23676	FALSE	TRUE	FALSE	gen_samplesize_fix_head	18	14002437	0.600692	0.0200468	201478	outcome	TRUE	reported	textfile	18	14002436	0.0152	ebi-IPs91-GCST90274842	11345	4.39e-06	Tumor necrosis factor ligand superfamily member 14 levels || id:ebi-IPs91-GCST90274842	TRUE	reported	MedicineITLab	2	TRUE			0.00185562024900178	11345	1.35972852413965e-06	201478	TRUE	1.3886288921455e-05	0.00187241997678	21.2787024641895	38.7583210711438	21.0874307479224
rs4772260	T	C	T	C	0.0619	0.0187075	0.5736	0.540404	FALSE	FALSE	FALSE	gen_samplesize_fix_head	13	99993469	0.275455	0.0171536	201478	outcome	TRUE	reported	textfile	13	100645723	0.0135	ebi-IPs91-GCST90274842	11790	4.54e-06	Tumor necrosis factor ligand superfamily member 14 levels || id:ebi-IPs91-GCST90274842	TRUE	reported	MedicineITLab	2	TRUE			0.00178032691941367	11790	5.90330288783826e-06	201478	TRUE	2.68370847072091e-05	0.0018742936437888	22.1356622039523	38.7583210711438	21.0239231824417
rs56025355	T	C	T	C	0.328	-0.0267335	0.0109	0.0133337	FALSE	FALSE	FALSE	gen_samplesize_fix_head	17	64503045	0.721029	0.0748664	201478	outcome	TRUE	reported	textfile	17	62499163	0.074	ebi-IPs91-GCST90274842	10017	9.32e-06	Tumor necrosis factor ligand superfamily member 14 levels || id:ebi-IPs91-GCST90274842	TRUE	reported	MedicineITLab	2	TRUE			0.0019578624271161	10017	6.32869471813498e-07	201478	TRUE	2.16756564962307e-05	0.00231976708992	23.286486630875	38.7583210711438	19.6464572680789
rs59801342	A	G	A	G	0.229	-0.0634588	0.024	0.0181732	FALSE	FALSE	FALSE	gen_samplesize_fix_head	9	129670182	0.321505	0.0640112	201478	outcome	TRUE	reported	textfile	9	132432461	0.0497	ebi-IPs91-GCST90274842	10721	4.07e-06	Tumor necrosis factor ligand superfamily member 14 levels || id:ebi-IPs91-GCST90274842	TRUE	reported	MedicineITLab	2	TRUE			0.00197671741853049	10721	4.87805097677258e-06	201478	TRUE	1.99656145821038e-05	0.002456755968	26.3988226861744	38.7583210711438	21.2304005117222
rs62139794	A	G	A	G	-0.2717	-0.00355444	0.0172	0.0187784	FALSE	FALSE	FALSE	gen_samplesize_fix_head	2	13346909	0.955682	0.0639604	201478	outcome	TRUE	reported	textfile	2	13487034	0.0612	ebi-IPs91-GCST90274842	10514	9.02e-06	Tumor necrosis factor ligand superfamily member 14 levels || id:ebi-IPs91-GCST90274842	TRUE	reported	MedicineITLab	2	TRUE			0.00187144711825852	10514	1.53283958134899e-08	201478	TRUE	1.60219850692767e-05	0.0024957602718048	26.3010731506874	38.7583210711438	19.7095374642232
rs74600570	T	C	T	C	-0.2255	0.0610349	0.0287	0.0362491	FALSE	FALSE	FALSE	gen_samplesize_fix_head	15	79171636	0.185635	0.0461127	201478	outcome	TRUE	reported	textfile	15	79463978	0.0472	ebi-IPs91-GCST90274842	11778	1.77e-06	Tumor necrosis factor ligand superfamily member 14 levels || id:ebi-IPs91-GCST90274842	TRUE	reported	MedicineITLab	2	TRUE			0.00193450714766994	11778	8.69537416554175e-06	201478	TRUE	1.48399637505959e-05	0.002835034665155	33.4802859882413	38.7583210711438	22.8249111246768
rs76778362	C	G	C	G	-0.2117	-0.014032	0.0273	0.00585401	FALSE	TRUE	FALSE	gen_samplesize_fix_head	5	39861840	0.902487	0.114529	201478	outcome	TRUE	reported	textfile	5	39861942	0.043	ebi-IPs91-GCST90274842	11791	8.51e-07	Tumor necrosis factor ligand superfamily member 14 levels || id:ebi-IPs91-GCST90274842	TRUE	reported	MedicineITLab	2	TRUE			0.0020518038230339	11791	7.45049044719035e-08	201478	TRUE	1.98829279004405e-06	0.0023801990341038	28.1271145439193	38.7583210711438	24.2384478096268
rs7688836	A	G	A	G	-0.0818	0.0183503	0.2019	0.212919	FALSE	FALSE	FALSE	gen_samplesize_fix_head	4	93848535	0.378168	0.0208224	201478	outcome	TRUE	reported	textfile	4	94769686	0.0166	ebi-IPs91-GCST90274842	11791	8.32e-07	Tumor necrosis factor ligand superfamily member 14 levels || id:ebi-IPs91-GCST90274842	TRUE	reported	MedicineITLab	2	TRUE			0.00205551120078565	11791	3.85478156349722e-06	201478	TRUE	4.63757434005931e-06	0.0021564045164472	25.4767911118141	38.7583210711438	24.2823341559007
rs78336300	A	C	A	C	0.2392	-0.0478313	0.0209	0.00607841	FALSE	FALSE	FALSE	gen_samplesize_fix_head	8	27559009	0.666463	0.110976	201478	outcome	TRUE	reported	textfile	8	27416526	0.0522	ebi-IPs91-GCST90274842	10917	4.6e-06	Tumor necrosis factor ligand superfamily member 14 levels || id:ebi-IPs91-GCST90274842	TRUE	reported	MedicineITLab	2	TRUE			0.00192009588086978	10917	9.22024613291739e-07	201478	TRUE	1.27852425443253e-05	0.0023416699509632	25.6193195054133	38.7583210711438	20.9981650298733
rs78847273	T	C	T	C	0.218	0.0316972	0.025	0.0438643	FALSE	FALSE	FALSE	gen_samplesize_fix_head	9	20100288	0.448857	0.0418544	201478	outcome	TRUE	reported	textfile	9	20100286	0.0487	ebi-IPs91-GCST90274842	11345	7.59e-06	Tumor necrosis factor ligand superfamily member 14 levels || id:ebi-IPs91-GCST90274842	TRUE	reported	MedicineITLab	2	TRUE			0.00176343966248762	11345	2.84665609359798e-06	201478	TRUE	2.92582232772358e-05	0.002316795	26.3404310639869	38.7583210711438	20.0380319518993
rs79233212	A	G	A	G	-0.2358	0.0465124	0.023	0.0171767	FALSE	FALSE	FALSE	gen_samplesize_fix_head	8	98624375	0.487009	0.0669172	201478	outcome	TRUE	reported	textfile	8	99636603	0.0506	ebi-IPs91-GCST90274842	11345	3.16e-06	Tumor necrosis factor ligand superfamily member 14 levels || id:ebi-IPs91-GCST90274842	TRUE	reported	MedicineITLab	2	TRUE			0.00191085603209378	11345	2.39793615598926e-06	201478	TRUE	1.23060911698434e-05	0.00249884890488	28.4154490417736	38.7583210711438	21.7163367651424
rs79791117	T	C	T	C	-0.2336	-0.0985582	0.9787	0.989216	FALSE	FALSE	FALSE	gen_samplesize_fix_head	10	109386856	0.242015	0.0842403	201478	outcome	TRUE	reported	textfile	10	111146614	0.0511	ebi-IPs91-GCST90274842	10903	4.84e-06	Tumor necrosis factor ligand superfamily member 14 levels || id:ebi-IPs91-GCST90274842	TRUE	reported	MedicineITLab	2	TRUE			0.00191339996599231	10903	6.79390463220286e-06	201478	TRUE	2.84048335870735e-05	0.0022751229130752	24.8576691280316	38.7583210711438	20.8979591836735
rs9295562	T	C	T	C	-0.0651	-0.00834864	0.3144	0.295465	FALSE	FALSE	FALSE	gen_samplesize_fix_head	6	22713422	0.655176	0.0186945	201478	outcome	TRUE	reported	textfile	6	22713651	0.0141	ebi-IPs91-GCST90274842	11771	3.89e-06	Tumor necrosis factor ligand superfamily member 14 levels || id:ebi-IPs91-GCST90274842	TRUE	reported	MedicineITLab	2	TRUE			0.00180799936724438	11771	9.89874212804792e-07	201478	TRUE	1.17939464043367e-05	0.0018270284876928	21.5416554899087	38.7583210711438	21.3168854685378
rs976083	A	G	A	G	0.06	-0.00350152	0.4237	0.424925	FALSE	FALSE	FALSE	gen_samplesize_fix_head	6	46096908	0.839127	0.017248	201478	outcome	TRUE	reported	textfile	6	46064645	0.0134	ebi-IPs91-GCST90274842	11345	7.55e-06	Tumor necrosis factor ligand superfamily member 14 levels || id:ebi-IPs91-GCST90274842	TRUE	reported	MedicineITLab	2	TRUE			0.00176440396169855	11345	2.04556049012629e-07	201478	TRUE	1.6449805468989e-05	0.001758083832	19.9770662635848	38.7583210711438	20.0490086879038
rs9962377	T	C	T	C	-0.0905	-0.000969852	0.1483	0.0901484	FALSE	FALSE	FALSE	gen_samplesize_fix_head	18	72438296	0.97408	0.029849	201478	outcome	TRUE	reported	textfile	18	70105531	0.0186	ebi-IPs91-GCST90274842	11793	1.14e-06	Tumor necrosis factor ligand superfamily member 14 levels || id:ebi-IPs91-GCST90274842	TRUE	reported	MedicineITLab	2	TRUE			0.00200377764901528	11793	5.23996078937078e-09	201478	TRUE	2.36117151552048e-06	0.002068973615355	24.4458457084266	38.7583210711438	23.6739796508267
