# Supplementary material for: The genetic relationships between immune cell traits, circulating inflammatory proteins and preeclampsia/eclampsia
Source: Front Immunol. 2024 May 30;15:1389843. doi: 10.3389/fimmu.2024.1389843 (PMC11170637; doi:10.3389/fimmu.2024.1389843)
Supplement: Supplementary file 3 [file DataSheet_3.csv]

id.exposure	outcome	steiger_test_pval	steiger_test_direction
ebi-a-GCST90001413	PE	2.12E-73	TRUE
ebi-a-GCST90001422	PE	3.09E-113	TRUE
ebi-a-GCST90001517	PE	2.86E-193	TRUE
ebi-a-GCST90001518	PE	3.32E-195	TRUE
ebi-a-GCST90001520	PE	2.52E-184	TRUE
ebi-a-GCST90001684	PE	1.25E-63	TRUE
ebi-a-GCST90001798	PE	0	TRUE
ebi-a-GCST90001836	PE	2.84E-144	TRUE
ebi-a-GCST90001892	PE	9.69E-224	TRUE
ebi-a-GCST90001943	PE	1.26E-97	TRUE
ebi-a-GCST90001960	PE	7.09E-78	TRUE
ebi-a-GCST90002037	PE	2.35E-113	TRUE
ebi-a-GCST90002042	PE	1.15E-103	TRUE
ebi-a-GCST90002070	PE	2.97E-158	TRUE
ebi-a-GCST90002106	PE	0	TRUE
ebi-a-GCST90002115	PE	6.39E-98	TRUE
