# Supplementary material for: The genetic relationships between immune cell traits, circulating inflammatory proteins and preeclampsia/eclampsia
Source: Front Immunol. 2024 May 30;15:1389843. doi: 10.3389/fimmu.2024.1389843 (PMC11170637; doi:10.3389/fimmu.2024.1389843)
Supplement: Supplementary file 4 [file DataSheet_4.csv]

id.exposure	id.outcome	steiger_test_pval	steiger_test_direction
ebi-IPs91-GCST90274765	PE	1.66E-241	TRUE
ebi-IPs91-GCST90274779	PE	2.28E-185	TRUE
ebi-IPs91-GCST90274815	PE	4.62E-88	TRUE
ebi-IPs91-GCST90274837	PE	1.97E-75	TRUE
ebi-IPs91-GCST90274842	PE	5.70E-230	TRUE
