# Supplementary material for: The genetic relationships between immune cell traits, circulating inflammatory proteins and preeclampsia/eclampsia
Source: Front Immunol. 2024 May 30;15:1389843. doi: 10.3389/fimmu.2024.1389843 (PMC11170637; doi:10.3389/fimmu.2024.1389843)
Supplement: Supplementary file 5 [file DataSheet_5.csv]

id.exposure	outcome	exposure	method	nsnp	b	se	pval	lo_ci	up_ci	or	or_lci95	or_uci95
ebi-a-GCST90001413	PE	IgD- CD24- B cell %B cell || id:ebi-a-GCST90001413	Inverse variance weighted	15	-0.052080295	0.019722171	0.008273547	-0.09073575	-0.013424839	0.949252644	0.913259008	0.986664872
ebi-a-GCST90001413	PE	IgD- CD24- B cell %B cell || id:ebi-a-GCST90001413	MR Egger	15	-0.040206204	0.024983344	0.131550313	-0.089173558	0.008761151	0.960591341	0.914686808	1.008799642
ebi-a-GCST90001413	PE	IgD- CD24- B cell %B cell || id:ebi-a-GCST90001413	Weighted median	15	-0.025439921	0.029194019	0.383531054	-0.082660199	0.031780356	0.974880947	0.920663937	1.032290744
ebi-a-GCST90001413	PE	IgD- CD24- B cell %B cell || id:ebi-a-GCST90001413	Weighted mode	15	-0.034179143	0.02827627	0.246776052	-0.089600632	0.021242347	0.966398366	0.914296253	1.021469572
ebi-a-GCST90001422	PE	CD20- CD38- B cell %B cell || id:ebi-a-GCST90001422	Inverse variance weighted	23	-0.052138318	0.01745484	0.002816922	-0.086349805	-0.017926831	0.949197567	0.917273308	0.982232899
ebi-a-GCST90001422	PE	CD20- CD38- B cell %B cell || id:ebi-a-GCST90001422	MR Egger	23	-0.075904824	0.023148167	0.00358036	-0.121275232	-0.030534417	0.926904421	0.885790128	0.969927049
ebi-a-GCST90001422	PE	CD20- CD38- B cell %B cell || id:ebi-a-GCST90001422	Weighted median	23	-0.072489925	0.024940912	0.003655361	-0.121374113	-0.023605737	0.930075117	0.885702544	0.976670699
ebi-a-GCST90001422	PE	CD20- CD38- B cell %B cell || id:ebi-a-GCST90001422	Weighted mode	23	-0.075457624	0.023804232	0.004435125	-0.122113918	-0.02880133	0.927319025	0.88504754	0.971609475
ebi-a-GCST90001517	PE	CD33+ HLA DR+ Absolute Count || id:ebi-a-GCST90001517	Inverse variance weighted	28	-0.02934055	0.009266194	0.001543343	-0.047502291	-0.011178809	0.971085705	0.953608289	0.988883442
ebi-a-GCST90001517	PE	CD33+ HLA DR+ Absolute Count || id:ebi-a-GCST90001517	MR Egger	28	-0.032401462	0.011103581	0.007173204	-0.05416448	-0.010638443	0.968117842	0.947276286	0.989417945
ebi-a-GCST90001517	PE	CD33+ HLA DR+ Absolute Count || id:ebi-a-GCST90001517	Weighted median	28	-0.030560485	0.012122458	0.011702822	-0.054320502	-0.006800467	0.969901766	0.947128501	0.993222604
ebi-a-GCST90001517	PE	CD33+ HLA DR+ Absolute Count || id:ebi-a-GCST90001517	Weighted mode	28	-0.031262618	0.011545613	0.011607575	-0.05389202	-0.008633217	0.969221004	0.947534416	0.991403942
ebi-a-GCST90001518	PE	CD33+ HLA DR+ CD14- Absolute Count || id:ebi-a-GCST90001518	Inverse variance weighted	29	-0.025800753	0.007445707	0.000529867	-0.04039434	-0.011207167	0.974529242	0.960410636	0.9888554
ebi-a-GCST90001518	PE	CD33+ HLA DR+ CD14- Absolute Count || id:ebi-a-GCST90001518	MR Egger	29	-0.018260952	0.008768974	0.046904895	-0.035448141	-0.001073764	0.981904768	0.965172786	0.998926812
ebi-a-GCST90001518	PE	CD33+ HLA DR+ CD14- Absolute Count || id:ebi-a-GCST90001518	Weighted median	29	-0.025369116	0.010525455	0.015941024	-0.045999008	-0.004739223	0.974949976	0.95504291	0.995271989
ebi-a-GCST90001518	PE	CD33+ HLA DR+ CD14- Absolute Count || id:ebi-a-GCST90001518	Weighted mode	29	-0.023032017	0.009231771	0.018770817	-0.041126288	-0.004937747	0.977231195	0.959707923	0.995074423
ebi-a-GCST90001520	PE	CD33+ HLA DR+ CD14dim Absolute Count || id:ebi-a-GCST90001520	Inverse variance weighted	28	-0.034834017	0.011220101	0.001905313	-0.056825414	-0.012842619	0.965765704	0.944758996	0.987239496
ebi-a-GCST90001520	PE	CD33+ HLA DR+ CD14dim Absolute Count || id:ebi-a-GCST90001520	MR Egger	28	-0.041109837	0.014116957	0.007277757	-0.068779073	-0.0134406	0.959723711	0.9335329	0.986649321
ebi-a-GCST90001520	PE	CD33+ HLA DR+ CD14dim Absolute Count || id:ebi-a-GCST90001520	Weighted median	28	-0.035208479	0.017028484	0.038675521	-0.068584308	-0.001832651	0.965404129	0.933714737	0.998169028
ebi-a-GCST90001520	PE	CD33+ HLA DR+ CD14dim Absolute Count || id:ebi-a-GCST90001520	Weighted mode	28	-0.037613128	0.015069305	0.018965952	-0.067148966	-0.00807729	0.96308546	0.935055899	0.991955244
ebi-a-GCST90001684	PE	CD127- CD8+ T cell Absolute Count || id:ebi-a-GCST90001684	Inverse variance weighted	13	0.086151836	0.026952236	0.001391235	0.033325454	0.138978219	1.089971813	1.033886967	1.149099071
ebi-a-GCST90001684	PE	CD127- CD8+ T cell Absolute Count || id:ebi-a-GCST90001684	MR Egger	13	0.097252805	0.052566806	0.091325405	-0.005778135	0.200283746	1.102138965	0.994238527	1.221749375
ebi-a-GCST90001684	PE	CD127- CD8+ T cell Absolute Count || id:ebi-a-GCST90001684	Weighted median	13	0.080338523	0.04082728	0.049094999	0.000317054	0.160359991	1.083653847	1.000317104	1.173933401
ebi-a-GCST90001684	PE	CD127- CD8+ T cell Absolute Count || id:ebi-a-GCST90001684	Weighted mode	13	0.079507398	0.042000407	0.082717469	-0.002813399	0.161828195	1.08275357	0.997190555	1.175658241
ebi-a-GCST90001798	PE	CD27 on CD24+ CD27+ B cell || id:ebi-a-GCST90001798	Inverse variance weighted	29	-0.056854648	0.017272686	0.000996218	-0.090709113	-0.023000182	0.944731378	0.913283334	0.977262305
ebi-a-GCST90001798	PE	CD27 on CD24+ CD27+ B cell || id:ebi-a-GCST90001798	MR Egger	29	-0.015241383	0.03091168	0.625955	-0.075828276	0.04534551	0.984874179	0.926975376	1.046389335
ebi-a-GCST90001798	PE	CD27 on CD24+ CD27+ B cell || id:ebi-a-GCST90001798	Weighted median	29	-0.04165778	0.027115177	0.124458195	-0.094803527	0.011487968	0.959197981	0.909551619	1.011554208
ebi-a-GCST90001798	PE	CD27 on CD24+ CD27+ B cell || id:ebi-a-GCST90001798	Weighted mode	29	-0.045534321	0.02760492	0.110221028	-0.099639964	0.008571323	0.955486809	0.90516325	1.008608162
ebi-a-GCST90001836	PE	CD66b on CD66b++ myeloid cell || id:ebi-a-GCST90001836	Inverse variance weighted	24	0.046485152	0.016695638	0.005364849	0.013761701	0.079208604	1.047582525	1.013856829	1.082430097
ebi-a-GCST90001836	PE	CD66b on CD66b++ myeloid cell || id:ebi-a-GCST90001836	MR Egger	24	0.00380257	0.024474139	0.877945635	-0.044166742	0.051771882	1.003809809	0.956794407	1.053135476
ebi-a-GCST90001836	PE	CD66b on CD66b++ myeloid cell || id:ebi-a-GCST90001836	Weighted median	24	0.025916934	0.025722496	0.313666183	-0.024499158	0.076333027	1.026255698	0.975798511	1.079321957
ebi-a-GCST90001836	PE	CD66b on CD66b++ myeloid cell || id:ebi-a-GCST90001836	Weighted mode	24	0.023594192	0.021246975	0.278270295	-0.018049879	0.065238264	1.023874737	0.982112044	1.06741332
ebi-a-GCST90001892	PE	CD28 on CD39+ CD4+ T cell || id:ebi-a-GCST90001892	Inverse variance weighted	15	0.06099034	0.022709666	0.007238768	0.016479395	0.105501286	1.062888647	1.016615929	1.111267534
ebi-a-GCST90001892	PE	CD28 on CD39+ CD4+ T cell || id:ebi-a-GCST90001892	MR Egger	15	0.112648965	0.035517382	0.007358342	0.043034897	0.182263034	1.119238972	1.043974326	1.199929775
ebi-a-GCST90001892	PE	CD28 on CD39+ CD4+ T cell || id:ebi-a-GCST90001892	Weighted median	15	0.072483231	0.024822513	0.003499638	0.023831106	0.121135357	1.075174777	1.024117336	1.12877769
ebi-a-GCST90001892	PE	CD28 on CD39+ CD4+ T cell || id:ebi-a-GCST90001892	Weighted mode	15	0.068591587	0.025995673	0.01945816	0.017640068	0.119543106	1.07099871	1.017796573	1.126981823
ebi-a-GCST90001943	PE	CD25 on activated & secreting CD4 regulatory T cell || id:ebi-a-GCST90001943	Inverse variance weighted	20	-0.033808538	0.012928473	0.008921571	-0.059148345	-0.008468731	0.966756584	0.942566934	0.991567027
ebi-a-GCST90001943	PE	CD25 on activated & secreting CD4 regulatory T cell || id:ebi-a-GCST90001943	MR Egger	20	-0.031135345	0.015785881	0.064132752	-0.062075672	-0.000195019	0.969344368	0.939811767	0.999805
ebi-a-GCST90001943	PE	CD25 on activated & secreting CD4 regulatory T cell || id:ebi-a-GCST90001943	Weighted median	20	-0.035985631	0.017957722	0.045079861	-0.071182766	-0.000788497	0.964654154	0.931291669	0.999211814
ebi-a-GCST90001943	PE	CD25 on activated & secreting CD4 regulatory T cell || id:ebi-a-GCST90001943	Weighted mode	20	-0.030782093	0.013357293	0.032648937	-0.056962387	-0.004601798	0.969686852	0.944629599	0.995408774
ebi-a-GCST90001960	PE	CD25 on CD4+ T cell || id:ebi-a-GCST90001960	Inverse variance weighted	15	-0.034499506	0.011916051	0.003789013	-0.057854967	-0.011144046	0.966088817	0.943786818	0.988917819
ebi-a-GCST90001960	PE	CD25 on CD4+ T cell || id:ebi-a-GCST90001960	MR Egger	15	-0.03667692	0.01386399	0.020184516	-0.063850341	-0.0095035	0.96398753	0.938145391	0.990541516
ebi-a-GCST90001960	PE	CD25 on CD4+ T cell || id:ebi-a-GCST90001960	Weighted median	15	-0.035578845	0.015351267	0.020468419	-0.065667328	-0.005490361	0.965046642	0.936442341	0.994524683
ebi-a-GCST90001960	PE	CD25 on CD4+ T cell || id:ebi-a-GCST90001960	Weighted mode	15	-0.033273759	0.015663028	0.051935858	-0.063973294	-0.002574225	0.967273723	0.93803005	0.997429086
ebi-a-GCST90002037	PE	CD80 on plasmacytoid Dendritic Cell || id:ebi-a-GCST90002037	Inverse variance weighted	19	-0.050747736	0.017373414	0.003489103	-0.084799627	-0.016695844	0.950518422	0.918696348	0.983442759
ebi-a-GCST90002037	PE	CD80 on plasmacytoid Dendritic Cell || id:ebi-a-GCST90002037	MR Egger	19	-0.051733715	0.024180161	0.047195856	-0.09912683	-0.004340599	0.949581693	0.90562784	0.995668808
ebi-a-GCST90002037	PE	CD80 on plasmacytoid Dendritic Cell || id:ebi-a-GCST90002037	Weighted median	19	-0.044619056	0.023256723	0.055042014	-0.090202233	0.000964121	0.956361733	0.913746377	1.000964586
ebi-a-GCST90002037	PE	CD80 on plasmacytoid Dendritic Cell || id:ebi-a-GCST90002037	Weighted mode	19	-0.044752767	0.021011751	0.047233976	-0.0859358	-0.003569735	0.956233865	0.917653143	0.996436629
ebi-a-GCST90002042	PE	CD45 on CD33+ HLA DR+ CD14- || id:ebi-a-GCST90002042	Inverse variance weighted	18	-0.062729318	0.023344354	0.007206886	-0.108484253	-0.016974384	0.939197663	0.897193023	0.983168869
ebi-a-GCST90002042	PE	CD45 on CD33+ HLA DR+ CD14- || id:ebi-a-GCST90002042	MR Egger	18	-0.11791645	0.076715394	0.143816627	-0.268278621	0.032445722	0.888770307	0.764694691	1.032977823
ebi-a-GCST90002042	PE	CD45 on CD33+ HLA DR+ CD14- || id:ebi-a-GCST90002042	Weighted median	18	-0.05949317	0.03249208	0.06709976	-0.123177647	0.004191308	0.942241969	0.88410659	1.004200104
ebi-a-GCST90002042	PE	CD45 on CD33+ HLA DR+ CD14- || id:ebi-a-GCST90002042	Weighted mode	18	-0.051647746	0.057526414	0.381826913	-0.164399518	0.061104026	0.94966333	0.848403001	1.063009489
ebi-a-GCST90002070	PE	CD4 on activated & secreting CD4 regulatory T cell || id:ebi-a-GCST90002070	Inverse variance weighted	29	0.042790538	0.013085122	0.001074839	0.017143699	0.068437378	1.043719253	1.017291496	1.070833565
ebi-a-GCST90002070	PE	CD4 on activated & secreting CD4 regulatory T cell || id:ebi-a-GCST90002070	MR Egger	29	0.04150846	0.017494102	0.025039321	0.00722002	0.075796899	1.04238198	1.007246147	1.078743458
ebi-a-GCST90002070	PE	CD4 on activated & secreting CD4 regulatory T cell || id:ebi-a-GCST90002070	Weighted median	29	0.018045714	0.021213023	0.39494138	-0.023531811	0.059623238	1.018209522	0.976742903	1.061436563
ebi-a-GCST90002070	PE	CD4 on activated & secreting CD4 regulatory T cell || id:ebi-a-GCST90002070	Weighted mode	29	0.034086975	0.01942518	0.090235017	-0.003986377	0.072160328	1.034674594	0.996021558	1.074827655
ebi-a-GCST90002106	PE	HLA DR on Dendritic Cell || id:ebi-a-GCST90002106	Inverse variance weighted	18	0.049431818	0.01731959	0.004315913	0.015485422	0.083378214	1.050673952	1.015605942	1.086952831
ebi-a-GCST90002106	PE	HLA DR on Dendritic Cell || id:ebi-a-GCST90002106	MR Egger	18	0.050715097	0.029865648	0.108847204	-0.007821573	0.109251766	1.052023126	0.992208936	1.115443146
ebi-a-GCST90002106	PE	HLA DR on Dendritic Cell || id:ebi-a-GCST90002106	Weighted median	18	0.058798847	0.019564332	0.002652227	0.020452757	0.097144937	1.060561884	1.020663348	1.102020086
ebi-a-GCST90002106	PE	HLA DR on Dendritic Cell || id:ebi-a-GCST90002106	Weighted mode	18	0.064075633	0.018982704	0.003593495	0.026869532	0.101281734	1.066173034	1.027233773	1.106588361
ebi-a-GCST90002115	PE	HLA DR on HLA DR+ CD8+ T cell || id:ebi-a-GCST90002115	Inverse variance weighted	20	0.07494902	0.028062999	0.007568387	0.019945543	0.129952498	1.077829202	1.020145784	1.138774288
ebi-a-GCST90002115	PE	HLA DR on HLA DR+ CD8+ T cell || id:ebi-a-GCST90002115	MR Egger	20	0.110301099	0.053062381	0.052220005	0.006298832	0.214303366	1.116614231	1.006318711	1.238998467
ebi-a-GCST90002115	PE	HLA DR on HLA DR+ CD8+ T cell || id:ebi-a-GCST90002115	Weighted median	20	0.095366626	0.038146372	0.012418692	0.020599736	0.170133515	1.100062092	1.020813375	1.185463118
ebi-a-GCST90002115	PE	HLA DR on HLA DR+ CD8+ T cell || id:ebi-a-GCST90002115	Weighted mode	20	0.099457251	0.048880877	0.056079544	0.003650732	0.195263771	1.104571251	1.003657404	1.215631592
