# Supplementary material for: The genetic relationships between immune cell traits, circulating inflammatory proteins and preeclampsia/eclampsia
Source: Front Immunol. 2024 May 30;15:1389843. doi: 10.3389/fimmu.2024.1389843 (PMC11170637; doi:10.3389/fimmu.2024.1389843)
Supplement: Supplementary file 6 [file DataSheet_6.csv]

id.exposure	id.outcome	outcome	exposure	method	Q	Q_df	Q_pval
ebi-a-GCST90001413	gen_samplesize_fix_head	outcome	IgD- CD24- B cell %B cell || id:ebi-a-GCST90001413	MR Egger	12.4425534185162	13	0.491730642639814
ebi-a-GCST90001413	gen_samplesize_fix_head	outcome	IgD- CD24- B cell %B cell || id:ebi-a-GCST90001413	Inverse variance weighted	13.0420090287812	14	0.523218475167013
ebi-a-GCST90001422	gen_samplesize_fix_head	outcome	CD20- CD38- B cell %B cell || id:ebi-a-GCST90001422	MR Egger	11.3814616797222	21	0.954833668381261
ebi-a-GCST90001422	gen_samplesize_fix_head	outcome	CD20- CD38- B cell %B cell || id:ebi-a-GCST90001422	Inverse variance weighted	13.8249282042933	22	0.907576097391567
ebi-a-GCST90001517	gen_samplesize_fix_head	outcome	CD33+ HLA DR+ Absolute Count || id:ebi-a-GCST90001517	MR Egger	16.5650776610545	26	0.921634758855289
ebi-a-GCST90001517	gen_samplesize_fix_head	outcome	CD33+ HLA DR+ Absolute Count || id:ebi-a-GCST90001517	Inverse variance weighted	16.8154088024105	27	0.935576737397201
ebi-a-GCST90001518	gen_samplesize_fix_head	outcome	CD33+ HLA DR+ CD14- Absolute Count || id:ebi-a-GCST90001518	MR Egger	17.4373249706975	27	0.919777473117664
ebi-a-GCST90001518	gen_samplesize_fix_head	outcome	CD33+ HLA DR+ CD14- Absolute Count || id:ebi-a-GCST90001518	Inverse variance weighted	20.0868263725444	28	0.86127868533517
ebi-a-GCST90001520	gen_samplesize_fix_head	outcome	CD33+ HLA DR+ CD14dim Absolute Count || id:ebi-a-GCST90001520	MR Egger	23.1831581770631	26	0.622565633824621
ebi-a-GCST90001520	gen_samplesize_fix_head	outcome	CD33+ HLA DR+ CD14dim Absolute Count || id:ebi-a-GCST90001520	Inverse variance weighted	23.7197669727757	27	0.645811262862264
ebi-a-GCST90001684	gen_samplesize_fix_head	outcome	CD127- CD8+ T cell Absolute Count || id:ebi-a-GCST90001684	MR Egger	10.2992678515214	11	0.503685727109488
ebi-a-GCST90001684	gen_samplesize_fix_head	outcome	CD127- CD8+ T cell Absolute Count || id:ebi-a-GCST90001684	Inverse variance weighted	10.3597689949546	12	0.584430209175143
ebi-a-GCST90001798	gen_samplesize_fix_head	outcome	CD27 on CD24+ CD27+ B cell || id:ebi-a-GCST90001798	MR Egger	25.1579409330023	27	0.565611054269158
ebi-a-GCST90001798	gen_samplesize_fix_head	outcome	CD27 on CD24+ CD27+ B cell || id:ebi-a-GCST90001798	Inverse variance weighted	27.792907368575	28	0.475461723851445
ebi-a-GCST90001836	gen_samplesize_fix_head	outcome	CD66b on CD66b++ myeloid cell || id:ebi-a-GCST90001836	MR Egger	19.8815190606729	22	0.590450892695797
ebi-a-GCST90001836	gen_samplesize_fix_head	outcome	CD66b on CD66b++ myeloid cell || id:ebi-a-GCST90001836	Inverse variance weighted	25.1728498974342	23	0.341435159894473
ebi-a-GCST90001892	gen_samplesize_fix_head	outcome	CD28 on CD39+ CD4+ T cell || id:ebi-a-GCST90001892	MR Egger	16.9286930638603	13	0.202584359983381
ebi-a-GCST90001892	gen_samplesize_fix_head	outcome	CD28 on CD39+ CD4+ T cell || id:ebi-a-GCST90001892	Inverse variance weighted	21.1793005503704	14	0.0971252136125329
ebi-a-GCST90001943	gen_samplesize_fix_head	outcome	CD25 on activated & secreting CD4 regulatory T cell || id:ebi-a-GCST90001943	MR Egger	22.2418334864413	18	0.221425281011273
ebi-a-GCST90001943	gen_samplesize_fix_head	outcome	CD25 on activated & secreting CD4 regulatory T cell || id:ebi-a-GCST90001943	Inverse variance weighted	22.3616300304028	19	0.266629848182559
ebi-a-GCST90001960	gen_samplesize_fix_head	outcome	CD25 on CD4+ T cell || id:ebi-a-GCST90001960	MR Egger	10.2362310404227	13	0.674512217331156
ebi-a-GCST90001960	gen_samplesize_fix_head	outcome	CD25 on CD4+ T cell || id:ebi-a-GCST90001960	Inverse variance weighted	10.3306421412273	14	0.737632294297593
ebi-a-GCST90002037	gen_samplesize_fix_head	outcome	CD80 on plasmacytoid Dendritic Cell || id:ebi-a-GCST90002037	MR Egger	20.8232918474039	17	0.234294428632564
ebi-a-GCST90002037	gen_samplesize_fix_head	outcome	CD80 on plasmacytoid Dendritic Cell || id:ebi-a-GCST90002037	Inverse variance weighted	20.8277827140669	18	0.288190507115525
ebi-a-GCST90002042	gen_samplesize_fix_head	outcome	CD45 on CD33+ HLA DR+ CD14- || id:ebi-a-GCST90002042	MR Egger	9.96913830708142	16	0.86823501704354
ebi-a-GCST90002042	gen_samplesize_fix_head	outcome	CD45 on CD33+ HLA DR+ CD14- || id:ebi-a-GCST90002042	Inverse variance weighted	10.5394477669817	17	0.879480482671234
ebi-a-GCST90002070	gen_samplesize_fix_head	outcome	CD4 on activated & secreting CD4 regulatory T cell || id:ebi-a-GCST90002070	MR Egger	30.3908155482281	27	0.296882437360489
ebi-a-GCST90002070	gen_samplesize_fix_head	outcome	CD4 on activated & secreting CD4 regulatory T cell || id:ebi-a-GCST90002070	Inverse variance weighted	30.4052062732085	28	0.344114344612106
ebi-a-GCST90002106	gen_samplesize_fix_head	outcome	HLA DR on Dendritic Cell || id:ebi-a-GCST90002106	MR Egger	22.4485638106166	16	0.129289466344067
ebi-a-GCST90002106	gen_samplesize_fix_head	outcome	HLA DR on Dendritic Cell || id:ebi-a-GCST90002106	Inverse variance weighted	22.4525940461445	17	0.167933865844065
ebi-a-GCST90002115	gen_samplesize_fix_head	outcome	HLA DR on HLA DR+ CD8+ T cell || id:ebi-a-GCST90002115	MR Egger	13.6197542268795	18	0.753521208831426
ebi-a-GCST90002115	gen_samplesize_fix_head	outcome	HLA DR on HLA DR+ CD8+ T cell || id:ebi-a-GCST90002115	Inverse variance weighted	14.2359857203085	19	0.769764803790135
