# Supplementary material for: The genetic relationships between immune cell traits, circulating inflammatory proteins and preeclampsia/eclampsia
Source: Front Immunol. 2024 May 30;15:1389843. doi: 10.3389/fimmu.2024.1389843 (PMC11170637; doi:10.3389/fimmu.2024.1389843)
Supplement: Supplementary file 7 [file DataSheet_7.csv]

id.exposure	id.outcome	outcome	exposure	egger_intercept	se	pval
ebi-a-GCST90001413	gen_samplesize_fix_head	outcome	IgD- CD24- B cell %B cell || id:ebi-a-GCST90001413	-0.00912249075452435	0.0117824313312886	0.452637550595664
ebi-a-GCST90001422	gen_samplesize_fix_head	outcome	CD20- CD38- B cell %B cell || id:ebi-a-GCST90001422	0.0117330804022854	0.00750600500983359	0.13296022243822
ebi-a-GCST90001517	gen_samplesize_fix_head	outcome	CD33+ HLA DR+ Absolute Count || id:ebi-a-GCST90001517	0.00308796346024247	0.00617184076968827	0.621050799033383
ebi-a-GCST90001518	gen_samplesize_fix_head	outcome	CD33+ HLA DR+ CD14- Absolute Count || id:ebi-a-GCST90001518	-0.00993946455093675	0.00610633901920374	0.11519749371566
ebi-a-GCST90001520	gen_samplesize_fix_head	outcome	CD33+ HLA DR+ CD14dim Absolute Count || id:ebi-a-GCST90001520	0.0055040775051663	0.00751373107701264	0.470394370646773
ebi-a-GCST90001684	gen_samplesize_fix_head	outcome	CD127- CD8+ T cell Absolute Count || id:ebi-a-GCST90001684	-0.00268929361694624	0.0109334300246388	0.810234876096479
ebi-a-GCST90001798	gen_samplesize_fix_head	outcome	CD27 on CD24+ CD27+ B cell || id:ebi-a-GCST90001798	-0.0180548891342671	0.0111226246680522	0.116153938314824
ebi-a-GCST90001836	gen_samplesize_fix_head	outcome	CD66b on CD66b++ myeloid cell || id:ebi-a-GCST90001836	0.0212534261503268	0.00923945792575629	0.0312895404928715
ebi-a-GCST90001892	gen_samplesize_fix_head	outcome	CD28 on CD39+ CD4+ T cell || id:ebi-a-GCST90001892	-0.0264536409416544	0.0146419861722908	0.0940005367538536
ebi-a-GCST90001943	gen_samplesize_fix_head	outcome	CD25 on activated & secreting CD4 regulatory T cell || id:ebi-a-GCST90001943	-0.00291945269714541	0.00937623186164385	0.75909869069178
ebi-a-GCST90001960	gen_samplesize_fix_head	outcome	CD25 on CD4+ T cell || id:ebi-a-GCST90001960	0.00273362552679943	0.00889667018019379	0.763509349827117
ebi-a-GCST90002037	gen_samplesize_fix_head	outcome	CD80 on plasmacytoid Dendritic Cell || id:ebi-a-GCST90002037	0.000521822748546955	0.00861803314224686	0.952423663426759
ebi-a-GCST90002042	gen_samplesize_fix_head	outcome	CD45 on CD33+ HLA DR+ CD14- || id:ebi-a-GCST90002042	0.0134591070391787	0.0178221854869344	0.461108952537611
ebi-a-GCST90002070	gen_samplesize_fix_head	outcome	CD4 on activated & secreting CD4 regulatory T cell || id:ebi-a-GCST90002070	0.000928740074403366	0.00821376255294226	0.910810635692952
ebi-a-GCST90002106	gen_samplesize_fix_head	outcome	HLA DR on Dendritic Cell || id:ebi-a-GCST90002106	-0.000683419604616921	0.012751360046834	0.957920683748473
ebi-a-GCST90002115	gen_samplesize_fix_head	outcome	HLA DR on HLA DR+ CD8+ T cell || id:ebi-a-GCST90002115	-0.00845385269655151	0.0107691823642741	0.442661309498289
