# Supplementary material for: The genetic relationships between immune cell traits, circulating inflammatory proteins and preeclampsia/eclampsia
Source: Front Immunol. 2024 May 30;15:1389843. doi: 10.3389/fimmu.2024.1389843 (PMC11170637; doi:10.3389/fimmu.2024.1389843)
Supplement: Supplementary file 8 [file DataSheet_8.csv]

id.exposure	outcome	exposure	method	nsnp	b	se	pval	lo_ci	up_ci	or	or_lci95	or_uci95
ebi-IPs91-GCST90274765	PE	C-C motif chemokine 19 levels || id:ebi-IPs91-GCST90274765	Inverse variance weighted	36	-0.086700665	0.039033021	0.026336519	-0.163205387	-0.010195944	0.91695153	0.849416711	0.989855859
ebi-IPs91-GCST90274765	PE	C-C motif chemokine 19 levels || id:ebi-IPs91-GCST90274765	MR Egger	36	-0.087671755	0.06268008	0.170953706	-0.210524712	0.035181203	0.91606152	0.810159034	1.035807383
ebi-IPs91-GCST90274765	PE	C-C motif chemokine 19 levels || id:ebi-IPs91-GCST90274765	Weighted median	36	-0.083790298	0.051229116	0.101923508	-0.184199365	0.016618769	0.919624083	0.831769962	1.016757628
ebi-IPs91-GCST90274765	PE	C-C motif chemokine 19 levels || id:ebi-IPs91-GCST90274765	Weighted mode	36	-0.099165588	0.048946876	0.050442182	-0.195101465	-0.003229711	0.90559274	0.822751173	0.996775499
ebi-IPs91-GCST90274779	PE	C-X-C motif chemokine 1 levels || id:ebi-IPs91-GCST90274779	Inverse variance weighted	23	-0.122765175	0.057702647	0.033374545	-0.235862364	-0.009667986	0.884471334	0.789889384	0.990378599
ebi-IPs91-GCST90274779	PE	C-X-C motif chemokine 1 levels || id:ebi-IPs91-GCST90274779	MR Egger	23	-0.180447037	0.090994936	0.060593575	-0.358797113	-0.002096962	0.834896898	0.698516057	0.997905235
ebi-IPs91-GCST90274779	PE	C-X-C motif chemokine 1 levels || id:ebi-IPs91-GCST90274779	Weighted median	23	-0.097081612	0.059541133	0.102996597	-0.213782233	0.01961901	0.907481942	0.807524218	1.019812727
ebi-IPs91-GCST90274779	PE	C-X-C motif chemokine 1 levels || id:ebi-IPs91-GCST90274779	Weighted mode	23	-0.104474598	0.058428881	0.087548831	-0.218995203	0.010046008	0.90079768	0.803325571	1.010096639
ebi-IPs91-GCST90274815	PE	Interleukin-6 levels || id:ebi-IPs91-GCST90274815	Inverse variance weighted	13	0.157372479	0.068481091	0.021559354	0.02314954	0.291595418	1.170431493	1.02341957	1.33856135
ebi-IPs91-GCST90274815	PE	Interleukin-6 levels || id:ebi-IPs91-GCST90274815	MR Egger	13	0.156617684	0.132223717	0.261180968	-0.102540802	0.41577617	1.169548391	0.902541324	1.515546606
ebi-IPs91-GCST90274815	PE	Interleukin-6 levels || id:ebi-IPs91-GCST90274815	Weighted median	13	0.112567872	0.092890586	0.225576338	-0.069497677	0.29463342	1.119148213	0.9328623	1.342634086
ebi-IPs91-GCST90274815	PE	Interleukin-6 levels || id:ebi-IPs91-GCST90274815	Weighted mode	13	0.101871161	0.098056414	0.319330559	-0.09031941	0.294061733	1.107240807	0.913639313	1.341866738
ebi-IPs91-GCST90274837	PE	STAM binding protein levels || id:ebi-IPs91-GCST90274837	Inverse variance weighted	18	0.149928924	0.069714359	0.031506399	0.01328878	0.286569068	1.161751667	1.013377468	1.331850153
ebi-IPs91-GCST90274837	PE	STAM binding protein levels || id:ebi-IPs91-GCST90274837	MR Egger	18	0.235283018	0.181732461	0.213808056	-0.120912604	0.591478641	1.265266812	0.886111398	1.806657839
ebi-IPs91-GCST90274837	PE	STAM binding protein levels || id:ebi-IPs91-GCST90274837	Weighted median	18	0.108507929	0.098851966	0.272343792	-0.085241925	0.302257782	1.114613746	0.918290101	1.352909937
ebi-IPs91-GCST90274837	PE	STAM binding protein levels || id:ebi-IPs91-GCST90274837	Weighted mode	18	0.03867258	0.160324127	0.81227383	-0.275562708	0.352907868	1.039430097	0.759144826	1.423200015
ebi-IPs91-GCST90274842	PE	Tumor necrosis factor ligand superfamily member 14 levels || id:ebi-IPs91-GCST90274842	Inverse variance weighted	35	-0.088255643	0.039121371	0.024074105	-0.16493353	-0.011577756	0.915526799	0.847950066	0.988489009
ebi-IPs91-GCST90274842	PE	Tumor necrosis factor ligand superfamily member 14 levels || id:ebi-IPs91-GCST90274842	MR Egger	35	-0.132819997	0.063704558	0.044889288	-0.257680931	-0.007959062	0.875622693	0.772841783	0.992072527
ebi-IPs91-GCST90274842	PE	Tumor necrosis factor ligand superfamily member 14 levels || id:ebi-IPs91-GCST90274842	Weighted median	35	-0.121397968	0.061468363	0.048271929	-0.241875959	-0.000919978	0.885681416	0.785153563	0.999080445
ebi-IPs91-GCST90274842	PE	Tumor necrosis factor ligand superfamily member 14 levels || id:ebi-IPs91-GCST90274842	Weighted mode	35	-0.131531338	0.063915182	0.047331143	-0.256805094	-0.006257583	0.876751799	0.773518962	0.993761955
