# Supplementary material for: The genetic relationships between immune cell traits, circulating inflammatory proteins and preeclampsia/eclampsia
Source: Front Immunol. 2024 May 30;15:1389843. doi: 10.3389/fimmu.2024.1389843 (PMC11170637; doi:10.3389/fimmu.2024.1389843)
Supplement: Supplementary file 9 [file DataSheet_9.csv]

id.exposure	id.outcome	outcome	exposure	method	Q	Q_df	Q_pval
ebi-IPs91-GCST90274765	gen_samplesize_fix_head	outcome	C-C motif chemokine 19 levels || id:ebi-IPs91-GCST90274765	MR Egger	41.3545342516801	34	0.180299695420053
ebi-IPs91-GCST90274765	gen_samplesize_fix_head	outcome	C-C motif chemokine 19 levels || id:ebi-IPs91-GCST90274765	Inverse variance weighted	41.3550201807458	35	0.212847716762223
ebi-IPs91-GCST90274779	gen_samplesize_fix_head	outcome	C-X-C motif chemokine 1 levels || id:ebi-IPs91-GCST90274779	MR Egger	32.5104792632243	21	0.0519349284209758
ebi-IPs91-GCST90274779	gen_samplesize_fix_head	outcome	C-X-C motif chemokine 1 levels || id:ebi-IPs91-GCST90274779	Inverse variance weighted	33.5614333917255	22	0.0544008937560584
ebi-IPs91-GCST90274815	gen_samplesize_fix_head	outcome	Interleukin-6 levels || id:ebi-IPs91-GCST90274815	MR Egger	6.49655468003369	11	0.838267028702675
ebi-IPs91-GCST90274815	gen_samplesize_fix_head	outcome	Interleukin-6 levels || id:ebi-IPs91-GCST90274815	Inverse variance weighted	6.49659921179662	12	0.889012328317444
ebi-IPs91-GCST90274837	gen_samplesize_fix_head	outcome	STAM binding protein levels || id:ebi-IPs91-GCST90274837	MR Egger	11.2934660303897	16	0.79101915011901
ebi-IPs91-GCST90274837	gen_samplesize_fix_head	outcome	STAM binding protein levels || id:ebi-IPs91-GCST90274837	Inverse variance weighted	11.5521171479439	17	0.826467055707578
ebi-IPs91-GCST90274842	gen_samplesize_fix_head	outcome	Tumor necrosis factor ligand superfamily member 14 levels || id:ebi-IPs91-GCST90274842	MR Egger	16.4229659340218	33	0.99292932031777
ebi-IPs91-GCST90274842	gen_samplesize_fix_head	outcome	Tumor necrosis factor ligand superfamily member 14 levels || id:ebi-IPs91-GCST90274842	Inverse variance weighted	17.2086254804057	34	0.992598650764163
