# Supplementary material for: The genetic relationships between immune cell traits, circulating inflammatory proteins and preeclampsia/eclampsia
Source: Front Immunol. 2024 May 30;15:1389843. doi: 10.3389/fimmu.2024.1389843 (PMC11170637; doi:10.3389/fimmu.2024.1389843)
Supplement: Supplementary file 10 [file DataSheet_10.csv]

id.exposure	id.outcome	outcome	exposure	egger_intercept	se	pval
ebi-IPs91-GCST90274765	gen_samplesize_fix_head	outcome	C-C motif chemokine 19 levels || id:ebi-IPs91-GCST90274765	0.00015853618298285	0.00793165960240683	0.98416996983299
ebi-IPs91-GCST90274779	gen_samplesize_fix_head	outcome	C-X-C motif chemokine 1 levels || id:ebi-IPs91-GCST90274779	0.00919097852924191	0.0111550599805488	0.419239619705744
ebi-IPs91-GCST90274815	gen_samplesize_fix_head	outcome	Interleukin-6 levels || id:ebi-IPs91-GCST90274815	0.000101854749513937	0.0152632262120975	0.994795073223737
ebi-IPs91-GCST90274837	gen_samplesize_fix_head	outcome	STAM binding protein levels || id:ebi-IPs91-GCST90274837	-0.00861549823348821	0.0169403827339664	0.617988934841628
ebi-IPs91-GCST90274842	gen_samplesize_fix_head	outcome	Tumor necrosis factor ligand superfamily member 14 levels || id:ebi-IPs91-GCST90274842	0.00658914040051973	0.00743381186189641	0.381829910127492
